# Supplementary material for: ATR kinase inhibition induces unscheduled origin firing through a Cdc7-dependent association between GINS and And-1
Source: Nat Commun. 2017 Nov 9;8:1392. doi: 10.1038/s41467-017-01401-x (PMC5680267; doi:10.1038/s41467-017-01401-x)
Supplement: Supplementary file 4 — Supplementary Data 1 [file 41467_2017_1401_MOESM4_ESM.xlsx]

## Sheet: AZD vs DMSO
Protein	Uniprot Accession	DMSO Total PSMs	AZD Total PSMs	Uniprot Accession	Normalized DMSO Total PSMs	Normalized AZD Total PSMs	Normalized DMSO Total PSMs (+0.5 on 0)	Normalized AZD Total PSMs (+0.5 on 0)	Ratio (AZD/DMSO)	p-value in z-test	qvalue in Storey	fdr in BH
10 kDa heat shock protein, mitochondrial OS=Homo sapiens GN=HSPE1 PE=1 SV=2	P61604	4	3	P61604	3.92136	3	3.92136	3	0.76504	0.579258	0.990185	0.990185
116 kDa U5 small nuclear ribonucleoprotein component OS=Homo sapiens GN=EFTUD2 PE=1 SV=1	Q15029	363	390	Q15029	355.864	390	355.864	390	1.09593	0.964754	0.995135	0.995135
14-3-3 protein beta/alpha OS=Homo sapiens GN=YWHAB PE=1 SV=3	P31946	32	35	P31946	31.3709	35	31.3709	35	1.11568	0.941051	0.990669	0.990669
14-3-3 protein epsilon OS=Homo sapiens GN=YWHAE PE=1 SV=1	P62258	36	33	P62258	35.2923	33	35.2923	33	0.935049	0.825689	0.990185	0.990185
14-3-3 protein eta OS=Homo sapiens GN=YWHAH PE=1 SV=4	Q04917	4	9	Q04917	3.92136	9	3.92136	9	2.29512	0.202177	0.761141	0.761141
14-3-3 protein gamma OS=Homo sapiens GN=YWHAG PE=1 SV=2	P61981	7	8	P61981	6.86239	8	6.86239	8	1.16578	0.883052	0.990185	0.990185
14-3-3 protein theta OS=Homo sapiens GN=YWHAQ PE=1 SV=1	P27348	13	13	P27348	12.7444	13	12.7444	13	1.02005	0.93997	0.990185	0.990185
14-3-3 protein zeta/delta OS=Homo sapiens GN=YWHAZ PE=1 SV=1	P63104	37	40	P63104	36.2726	40	36.2726	40	1.10276	0.956502	0.994783	0.994783
1-acyl-sn-glycerol-3-phosphate acyltransferase epsilon OS=Homo sapiens GN=AGPAT5 PE=1 SV=3	Q9NUQ2	10	4	Q9NUQ2	9.80341	4	9.80341	4	0.408021	0.109271	0.509257	0.509257
1-phosphatidylinositol 4,5-bisphosphate phosphodiesterase delta-3 OS=Homo sapiens GN=PLCD3 PE=1 SV=3	Q8N3E9		2	Q8N3E9	0	2	0.5	2.5	5	0.0101028	0.0747393	0.0747393
2',3'-cyclic-nucleotide 3'-phosphodiesterase OS=Homo sapiens GN=CNP PE=1 SV=2	P09543	4	10	P09543	3.92136	10	3.92136	10	2.55013	0.146819	0.642492	0.642492
2,4-dienoyl-CoA reductase, mitochondrial OS=Homo sapiens GN=DECR1 PE=1 SV=1	Q16698	10	10	Q16698	9.80341	10	9.80341	10	1.02005	0.93997	0.990185	0.990185
26S protease regulatory subunit 10B OS=Homo sapiens GN=PSMC6 PE=1 SV=1	P62333	3	1	P62333	2.94102	1	2.94102	1	0.340018	0.0567606	0.307803	0.307803
26S protease regulatory subunit 4 OS=Homo sapiens GN=PSMC1 PE=1 SV=1	P62191	2	1	P62191	1.96068	1	1.96068	1	0.510027	0.218768	0.761141	0.761141
26S protease regulatory subunit 6A OS=Homo sapiens GN=PSMC3 PE=1 SV=3	P17980	1	2	P17980	0.980341	2	0.980341	2	2.04011	0.280501	0.787286	0.787286
26S protease regulatory subunit 7 OS=Homo sapiens GN=PSMC2 PE=1 SV=3	P35998	4	2	P35998	3.92136	2	3.92136	2	0.510027	0.218768	0.761141	0.761141
26S proteasome non-ATPase regulatory subunit 11 OS=Homo sapiens GN=PSMD11 PE=1 SV=3	O00231		2	O00231	0	2	0.5	2.5	5	0.0101028	0.0747393	0.0747393
26S proteasome non-ATPase regulatory subunit 12 OS=Homo sapiens GN=PSMD12 PE=1 SV=3	O00232	5	8	O00232	4.9017	8	4.9017	8	1.63209	0.479239	0.990185	0.990185
26S proteasome non-ATPase regulatory subunit 13 OS=Homo sapiens GN=PSMD13 PE=1 SV=2	Q9UNM6	1	2	Q9UNM6	0.980341	2	0.980341	2	2.04011	0.280501	0.787286	0.787286
26S proteasome non-ATPase regulatory subunit 14 OS=Homo sapiens GN=PSMD14 PE=1 SV=1	O00487	3	1	O00487	2.94102	1	2.94102	1	0.340018	0.0567606	0.307803	0.307803
26S proteasome non-ATPase regulatory subunit 2 OS=Homo sapiens GN=PSMD2 PE=1 SV=3	Q13200		4	Q13200	0	4	0.5	4.5	9	0.000383325	0.0148023	0.0148023
26S proteasome non-ATPase regulatory subunit 6 OS=Homo sapiens GN=PSMD6 PE=1 SV=1	Q15008		4	Q15008	0	4	0.5	4.5	9	0.000383325	0.0148023	0.0148023
28S ribosomal protein S11, mitochondrial OS=Homo sapiens GN=MRPS11 PE=1 SV=2	P82912		2	P82912	0	2	0.5	2.5	5	0.0101028	0.0747393	0.0747393
28S ribosomal protein S14, mitochondrial OS=Homo sapiens GN=MRPS14 PE=1 SV=1	O60783	2	1	O60783	1.96068	1	1.96068	1	0.510027	0.218768	0.761141	0.761141
28S ribosomal protein S15, mitochondrial OS=Homo sapiens GN=MRPS15 PE=1 SV=1	P82914	10	1	P82914	9.80341	1	9.80341	1	0.102005	9.21e-05	0.00689975	0.00689975
28S ribosomal protein S17, mitochondrial OS=Homo sapiens GN=MRPS17 PE=2 SV=1	Q9Y2R5	3		Q9Y2R5	2.94102	0	3.44102	0.5	0.145306	0.000896413	0.0256097	0.0256097
28S ribosomal protein S18a, mitochondrial OS=Homo sapiens GN=MRPS18A PE=1 SV=1	Q9NVS2	4	3	Q9NVS2	3.92136	3	3.92136	3	0.76504	0.579258	0.990185	0.990185
28S ribosomal protein S18b, mitochondrial OS=Homo sapiens GN=MRPS18B PE=1 SV=1	Q9Y676	2	1	Q9Y676	1.96068	1	1.96068	1	0.510027	0.218768	0.761141	0.761141
28S ribosomal protein S2, mitochondrial OS=Homo sapiens GN=MRPS2 PE=1 SV=1	Q9Y399	1	2	Q9Y399	0.980341	2	0.980341	2	2.04011	0.280501	0.787286	0.787286
28S ribosomal protein S21, mitochondrial OS=Homo sapiens GN=MRPS21 PE=1 SV=2	P82921	4	2	P82921	3.92136	2	3.92136	2	0.510027	0.218768	0.761141	0.761141
28S ribosomal protein S22, mitochondrial OS=Homo sapiens GN=MRPS22 PE=1 SV=1	P82650	3	1	P82650	2.94102	1	2.94102	1	0.340018	0.0567606	0.307803	0.307803
28S ribosomal protein S23, mitochondrial OS=Homo sapiens GN=MRPS23 PE=1 SV=2	Q9Y3D9	3	3	Q9Y3D9	2.94102	3	2.94102	3	1.02005	0.93997	0.990185	0.990185
28S ribosomal protein S25, mitochondrial OS=Homo sapiens GN=MRPS25 PE=1 SV=1	P82663	6	6	P82663	5.88204	6	5.88204	6	1.02005	0.93997	0.990185	0.990185
28S ribosomal protein S26, mitochondrial OS=Homo sapiens GN=MRPS26 PE=1 SV=1	Q9BYN8	14	17	Q9BYN8	13.7248	17	13.7248	17	1.23864	0.804075	0.990185	0.990185
28S ribosomal protein S27, mitochondrial OS=Homo sapiens GN=MRPS27 PE=1 SV=3	Q92552	3	2	Q92552	2.94102	2	2.94102	2	0.680036	0.452864	0.990185	0.990185
28S ribosomal protein S28, mitochondrial OS=Homo sapiens GN=MRPS28 PE=1 SV=1	Q9Y2Q9	3	2	Q9Y2Q9	2.94102	2	2.94102	2	0.680036	0.452864	0.990185	0.990185
28S ribosomal protein S29, mitochondrial OS=Homo sapiens GN=DAP3 PE=1 SV=1	P51398	10	9	P51398	9.80341	9	9.80341	9	0.918048	0.801972	0.990185	0.990185
28S ribosomal protein S30, mitochondrial OS=Homo sapiens GN=MRPS30 PE=1 SV=2	Q9NP92	2	1	Q9NP92	1.96068	1	1.96068	1	0.510027	0.218768	0.761141	0.761141
28S ribosomal protein S31, mitochondrial OS=Homo sapiens GN=MRPS31 PE=1 SV=3	Q92665	15	6	Q92665	14.7051	6	14.7051	6	0.408021	0.109271	0.509257	0.509257
28S ribosomal protein S34, mitochondrial OS=Homo sapiens GN=MRPS34 PE=1 SV=2	P82930	1	2	P82930	0.980341	2	0.980341	2	2.04011	0.280501	0.787286	0.787286
28S ribosomal protein S35, mitochondrial OS=Homo sapiens GN=MRPS35 PE=1 SV=1	P82673		2	P82673	0	2	0.5	2.5	5	0.0101028	0.0747393	0.0747393
28S ribosomal protein S5, mitochondrial OS=Homo sapiens GN=MRPS5 PE=1 SV=2	P82675	2		P82675	1.96068	0	2.46068	0.5	0.203196	0.00573351	0.0674192	0.0674192
28S ribosomal protein S7, mitochondrial OS=Homo sapiens GN=MRPS7 PE=1 SV=2	Q9Y2R9	5	8	Q9Y2R9	4.9017	8	4.9017	8	1.63209	0.479239	0.990185	0.990185
28S ribosomal protein S9, mitochondrial OS=Homo sapiens GN=MRPS9 PE=1 SV=2	P82933	4	10	P82933	3.92136	10	3.92136	10	2.55013	0.146819	0.642492	0.642492
2-oxoglutarate and iron-dependent oxygenase domain-containing protein 3 OS=Homo sapiens GN=OGFOD3 PE=1 SV=2	Q6PK18		2	Q6PK18	0	2	0.5	2.5	5	0.0101028	0.0747393	0.0747393
2-oxoglutarate dehydrogenase, mitochondrial OS=Homo sapiens GN=OGDH PE=1 SV=3	Q02218	1	2	Q02218	0.980341	2	0.980341	2	2.04011	0.280501	0.787286	0.787286
39S ribosomal protein L10, mitochondrial OS=Homo sapiens GN=MRPL10 PE=1 SV=3	Q7Z7H8	10	5	Q7Z7H8	9.80341	5	9.80341	5	0.510027	0.218768	0.761141	0.761141
39S ribosomal protein L11, mitochondrial OS=Homo sapiens GN=MRPL11 PE=1 SV=1	Q9Y3B7	20	13	Q9Y3B7	19.6068	13	19.6068	13	0.663035	0.427884	0.990185	0.990185
39S ribosomal protein L12, mitochondrial OS=Homo sapiens GN=MRPL12 PE=1 SV=2	P52815	4	5	P52815	3.92136	5	3.92136	5	1.27507	0.766956	0.990185	0.990185
39S ribosomal protein L13, mitochondrial OS=Homo sapiens GN=MRPL13 PE=1 SV=1	Q9BYD1	6	2	Q9BYD1	5.88204	2	5.88204	2	0.340018	0.0567606	0.307803	0.307803
39S ribosomal protein L15, mitochondrial OS=Homo sapiens GN=MRPL15 PE=1 SV=1	Q9P015	2	2	Q9P015	1.96068	2	1.96068	2	1.02005	0.93997	0.990185	0.990185
39S ribosomal protein L16, mitochondrial OS=Homo sapiens GN=MRPL16 PE=1 SV=1	Q9NX20	2	2	Q9NX20	1.96068	2	1.96068	2	1.02005	0.93997	0.990185	0.990185
39S ribosomal protein L18, mitochondrial OS=Homo sapiens GN=MRPL18 PE=1 SV=1	Q9H0U6	2	1	Q9H0U6	1.96068	1	1.96068	1	0.510027	0.218768	0.761141	0.761141
39S ribosomal protein L19, mitochondrial OS=Homo sapiens GN=MRPL19 PE=1 SV=2	P49406	1	3	P49406	0.980341	3	0.980341	3	3.06016	0.0793391	0.389927	0.389927
39S ribosomal protein L2, mitochondrial OS=Homo sapiens GN=MRPL2 PE=1 SV=2	Q5T653	3	4	Q5T653	2.94102	4	2.94102	4	1.36007	0.68632	0.990185	0.990185
39S ribosomal protein L20, mitochondrial OS=Homo sapiens GN=MRPL20 PE=1 SV=1	Q9BYC9	5		Q9BYC9	4.9017	0	5.4017	0.5	0.0925634	4.66e-05	0.0050228	0.0050228
39S ribosomal protein L21, mitochondrial OS=Homo sapiens GN=MRPL21 PE=1 SV=2	Q7Z2W9	5	3	Q7Z2W9	4.9017	3	4.9017	3	0.612032	0.354375	0.931395	0.931395
39S ribosomal protein L22, mitochondrial OS=Homo sapiens GN=MRPL22 PE=1 SV=1	Q9NWU5	24	19	Q9NWU5	23.5282	19	23.5282	19	0.807542	0.64235	0.990185	0.990185
39S ribosomal protein L23, mitochondrial OS=Homo sapiens GN=MRPL23 PE=1 SV=1	Q16540	3	4	Q16540	2.94102	4	2.94102	4	1.36007	0.68632	0.990185	0.990185
39S ribosomal protein L24, mitochondrial OS=Homo sapiens GN=MRPL24 PE=1 SV=1	Q96A35	3	3	Q96A35	2.94102	3	2.94102	3	1.02005	0.93997	0.990185	0.990185
39S ribosomal protein L28, mitochondrial OS=Homo sapiens GN=MRPL28 PE=1 SV=4	Q13084	4		Q13084	3.92136	0	4.42136	0.5	0.113087	0.000184975	0.00916184	0.00916184
39S ribosomal protein L3, mitochondrial OS=Homo sapiens GN=MRPL3 PE=1 SV=1	P09001	4	6	P09001	3.92136	6	3.92136	6	1.53008	0.548485	0.990185	0.990185
39S ribosomal protein L37, mitochondrial OS=Homo sapiens GN=MRPL37 PE=1 SV=2	Q9BZE1	8	8	Q9BZE1	7.84273	8	7.84273	8	1.02005	0.93997	0.990185	0.990185
39S ribosomal protein L38, mitochondrial OS=Homo sapiens GN=MRPL38 PE=1 SV=2	Q96DV4	4	1	Q96DV4	3.92136	1	3.92136	1	0.255013	0.0171111	0.11541	0.11541
39S ribosomal protein L39, mitochondrial OS=Homo sapiens GN=MRPL39 PE=1 SV=3	Q9NYK5	4	3	Q9NYK5	3.92136	3	3.92136	3	0.76504	0.579258	0.990185	0.990185
39S ribosomal protein L4, mitochondrial OS=Homo sapiens GN=MRPL4 PE=1 SV=1	Q9BYD3	5	6	Q9BYD3	4.9017	6	4.9017	6	1.22406	0.819362	0.990185	0.990185
39S ribosomal protein L40, mitochondrial OS=Homo sapiens GN=MRPL40 PE=1 SV=1	Q9NQ50	3	3	Q9NQ50	2.94102	3	2.94102	3	1.02005	0.93997	0.990185	0.990185
39S ribosomal protein L41, mitochondrial OS=Homo sapiens GN=MRPL41 PE=1 SV=1	Q8IXM3	1	2	Q8IXM3	0.980341	2	0.980341	2	2.04011	0.280501	0.787286	0.787286
39S ribosomal protein L43, mitochondrial OS=Homo sapiens GN=MRPL43 PE=1 SV=1	Q8N983	5	4	Q8N983	4.9017	4	4.9017	4	0.816043	0.654893	0.990185	0.990185
39S ribosomal protein L44, mitochondrial OS=Homo sapiens GN=MRPL44 PE=1 SV=1	Q9H9J2	5	4	Q9H9J2	4.9017	4	4.9017	4	0.816043	0.654893	0.990185	0.990185
39S ribosomal protein L45, mitochondrial OS=Homo sapiens GN=MRPL45 PE=1 SV=2	Q9BRJ2	2	2	Q9BRJ2	1.96068	2	1.96068	2	1.02005	0.93997	0.990185	0.990185
39S ribosomal protein L46, mitochondrial OS=Homo sapiens GN=MRPL46 PE=1 SV=1	Q9H2W6	3	4	Q9H2W6	2.94102	4	2.94102	4	1.36007	0.68632	0.990185	0.990185
39S ribosomal protein L47, mitochondrial OS=Homo sapiens GN=MRPL47 PE=1 SV=2	Q9HD33	2	2	Q9HD33	1.96068	2	1.96068	2	1.02005	0.93997	0.990185	0.990185
39S ribosomal protein L48, mitochondrial OS=Homo sapiens GN=MRPL48 PE=1 SV=2	Q96GC5	6	4	Q96GC5	5.88204	4	5.88204	4	0.680036	0.452864	0.990185	0.990185
39S ribosomal protein L49, mitochondrial OS=Homo sapiens GN=MRPL49 PE=1 SV=1	Q13405	3	2	Q13405	2.94102	2	2.94102	2	0.680036	0.452864	0.990185	0.990185
39S ribosomal protein L53, mitochondrial OS=Homo sapiens GN=MRPL53 PE=1 SV=1	Q96EL3	2	1	Q96EL3	1.96068	1	1.96068	1	0.510027	0.218768	0.761141	0.761141
39S ribosomal protein L9, mitochondrial OS=Homo sapiens GN=MRPL9 PE=1 SV=2	Q9BYD2	2	2	Q9BYD2	1.96068	2	1.96068	2	1.02005	0.93997	0.990185	0.990185
3-beta-hydroxysteroid-Delta(8),Delta(7)-isomerase OS=Homo sapiens GN=EBP PE=1 SV=3	Q15125	5	6	Q15125	4.9017	6	4.9017	6	1.22406	0.819362	0.990185	0.990185
3-hydroxy-3-methylglutaryl-coenzyme A reductase OS=Homo sapiens GN=HMGCR PE=1 SV=1	P04035		2	P04035	0	2	0.5	2.5	5	0.0101028	0.0747393	0.0747393
3-hydroxyacyl-CoA dehydrogenase type-2 OS=Homo sapiens GN=HSD17B10 PE=1 SV=3	Q99714	15	19	Q99714	14.7051	19	14.7051	19	1.29207	0.750167	0.990185	0.990185
40S ribosomal protein S10 OS=Homo sapiens GN=RPS10 PE=1 SV=1	P46783	67	73	P46783	65.6828	73	65.6828	73	1.1114	0.946148	0.993653	0.993653
40S ribosomal protein S11 OS=Homo sapiens GN=RPS11 PE=1 SV=3	P62280	244	219	P62280	239.203	219	239.203	219	0.91554	0.798451	0.990185	0.990185
40S ribosomal protein S12 OS=Homo sapiens GN=RPS12 PE=1 SV=3	P25398	105	74	P25398	102.936	74	102.936	74	0.718895	0.510479	0.990185	0.990185
40S ribosomal protein S13 OS=Homo sapiens GN=RPS13 PE=1 SV=2	P62277	184	149	P62277	180.383	149	180.383	149	0.826022	0.669575	0.990185	0.990185
40S ribosomal protein S14 OS=Homo sapiens GN=RPS14 PE=1 SV=3	P62263	74	75	P62263	72.5452	75	72.5452	75	1.03384	0.957771	0.994783	0.994783
40S ribosomal protein S15 OS=Homo sapiens GN=RPS15 PE=1 SV=2	P62841	97	74	P62841	95.0931	74	95.0931	74	0.778185	0.598823	0.990185	0.990185
40S ribosomal protein S15a OS=Homo sapiens GN=RPS15A PE=1 SV=2	P62244	624	343	P62244	611.733	343	611.733	343	0.560702	0.283705	0.795643	0.795643
40S ribosomal protein S16 OS=Homo sapiens GN=RPS16 PE=1 SV=2	P62249	109	101	P62249	106.857	101	106.857	101	0.945187	0.839704	0.990185	0.990185
40S ribosomal protein S17-like OS=Homo sapiens GN=RPS17L PE=1 SV=1	P0CW22	196	171	P0CW22	192.147	171	192.147	171	0.889945	0.76221	0.990185	0.990185
40S ribosomal protein S18 OS=Homo sapiens GN=RPS18 PE=1 SV=3	P62269	129	103	P62269	126.464	103	126.464	103	0.814461	0.652562	0.990185	0.990185
40S ribosomal protein S19 OS=Homo sapiens GN=RPS19 PE=1 SV=2	P39019	87	73	P39019	85.2896	73	85.2896	73	0.855907	0.713221	0.990185	0.990185
40S ribosomal protein S2 OS=Homo sapiens GN=RPS2 PE=1 SV=2	P15880	299	282	P15880	293.122	282	293.122	282	0.962057	0.862804	0.990185	0.990185
40S ribosomal protein S20 OS=Homo sapiens GN=RPS20 PE=1 SV=1	P60866	29	35	P60866	28.4299	35	28.4299	35	1.2311	0.81195	0.990185	0.990185
40S ribosomal protein S21 OS=Homo sapiens GN=RPS21 PE=1 SV=1	P63220	38	44	P63220	37.2529	44	37.2529	44	1.18111	0.865896	0.990185	0.990185
40S ribosomal protein S23 OS=Homo sapiens GN=RPS23 PE=1 SV=3	P62266	116	94	P62266	113.72	94	113.72	94	0.826595	0.670418	0.990185	0.990185
40S ribosomal protein S24 OS=Homo sapiens GN=RPS24 PE=1 SV=1	P62847	148	164	P62847	145.09	164	145.09	164	1.13033	0.923781	0.990185	0.990185
40S ribosomal protein S25 OS=Homo sapiens GN=RPS25 PE=1 SV=1	P62851	93	66	P62851	91.1717	66	91.1717	66	0.723909	0.517946	0.990185	0.990185
40S ribosomal protein S26 OS=Homo sapiens GN=RPS26 PE=1 SV=3	P62854	55	44	P62854	53.9187	44	53.9187	44	0.816043	0.654893	0.990185	0.990185
40S ribosomal protein S27 OS=Homo sapiens GN=RPS27 PE=1 SV=3	P42677	4	1	P42677	3.92136	1	3.92136	1	0.255013	0.0171111	0.11541	0.11541
40S ribosomal protein S27-like OS=Homo sapiens GN=RPS27L PE=1 SV=3	Q71UM5	36	33	Q71UM5	35.2923	33	35.2923	33	0.935049	0.825689	0.990185	0.990185
40S ribosomal protein S28 OS=Homo sapiens GN=RPS28 PE=1 SV=1	P62857	73	48	P62857	71.5649	48	71.5649	48	0.67072	0.439154	0.990185	0.990185
40S ribosomal protein S29 OS=Homo sapiens GN=RPS29 PE=1 SV=2	P62273	7	6	P62273	6.86239	6	6.86239	6	0.874332	0.739844	0.990185	0.990185
40S ribosomal protein S3 OS=Homo sapiens GN=RPS3 PE=1 SV=2	P23396	696	622	P23396	682.317	622	682.317	622	0.9116	0.792908	0.990185	0.990185
40S ribosomal protein S30 OS=Homo sapiens GN=FAU PE=1 SV=1	P62861	6	4	P62861	5.88204	4	5.88204	4	0.680036	0.452864	0.990185	0.990185
40S ribosomal protein S3a OS=Homo sapiens GN=RPS3A PE=1 SV=2	P61247	513	412	P61247	502.915	412	502.915	412	0.819224	0.65958	0.990185	0.990185
40S ribosomal protein S4, X isoform OS=Homo sapiens GN=RPS4X PE=1 SV=2	P62701	547	418	P62701	536.246	418	536.246	418	0.779492	0.600767	0.990185	0.990185
40S ribosomal protein S5 OS=Homo sapiens GN=RPS5 PE=1 SV=4	P46782	407	419	P46782	398.999	419	398.999	419	1.05013	0.978532	0.996893	0.996893
40S ribosomal protein S6 OS=Homo sapiens GN=RPS6 PE=1 SV=1	P62753	299	312	P62753	293.122	312	293.122	312	1.0644	0.996473	0.999747	0.999747
40S ribosomal protein S7 OS=Homo sapiens GN=RPS7 PE=1 SV=1	P62081	180	139	P62081	176.461	139	176.461	139	0.787708	0.612972	0.990185	0.990185
40S ribosomal protein S8 OS=Homo sapiens GN=RPS8 PE=1 SV=2	P62241	538	415	P62241	527.423	415	527.423	415	0.786844	0.61169	0.990185	0.990185
40S ribosomal protein S9 OS=Homo sapiens GN=RPS9 PE=1 SV=3	P46781	157	150	P46781	153.913	150	153.913	150	0.974573	0.879757	0.990185	0.990185
40S ribosomal protein SA OS=Homo sapiens GN=RPSA PE=1 SV=4	P08865	256	222	P08865	250.967	222	250.967	222	0.884578	0.754543	0.990185	0.990185
5'-3' exoribonuclease 2 OS=Homo sapiens GN=XRN2 PE=1 SV=1	Q9H0D6	117	103	Q9H0D6	114.7	103	114.7	103	0.897996	0.773669	0.990185	0.990185
5'-AMP-activated protein kinase subunit gamma-1 OS=Homo sapiens GN=PRKAG1 PE=1 SV=1	P54619	2	2	P54619	1.96068	2	1.96068	2	1.02005	0.93997	0.990185	0.990185
5-azacytidine-induced protein 1 OS=Homo sapiens GN=AZI1 PE=1 SV=3	Q9UPN4	69	62	Q9UPN4	67.6435	62	67.6435	62	0.91657	0.799897	0.990185	0.990185
5-methylcytosine rRNA methyltransferase NSUN4 OS=Homo sapiens GN=NSUN4 PE=1 SV=2	Q96CB9	4	5	Q96CB9	3.92136	5	3.92136	5	1.27507	0.766956	0.990185	0.990185
5'-nucleotidase domain-containing protein 2 OS=Homo sapiens GN=NT5DC2 PE=1 SV=1	Q9H857	1	3	Q9H857	0.980341	3	0.980341	3	3.06016	0.0793391	0.389927	0.389927
60 kDa heat shock protein, mitochondrial OS=Homo sapiens GN=HSPD1 PE=1 SV=2	P10809	82	65	P10809	80.3879	65	80.3879	65	0.808579	0.643881	0.990185	0.990185
60 kDa SS-A/Ro ribonucleoprotein OS=Homo sapiens GN=TROVE2 PE=1 SV=2	P10155	2	2	P10155	1.96068	2	1.96068	2	1.02005	0.93997	0.990185	0.990185
60S acidic ribosomal protein P0 OS=Homo sapiens GN=RPLP0 PE=1 SV=1	P05388	210	183	P05388	205.872	183	205.872	183	0.888904	0.760725	0.990185	0.990185
60S acidic ribosomal protein P0-like OS=Homo sapiens GN=RPLP0P6 PE=5 SV=1	Q8NHW5	278	195	Q8NHW5	272.535	195	272.535	195	0.715505	0.505434	0.990185	0.990185
60S acidic ribosomal protein P1 OS=Homo sapiens GN=RPLP1 PE=1 SV=1	P05386	112	59	P05386	109.798	59	109.798	59	0.53735	0.253084	0.787286	0.787286
60S acidic ribosomal protein P2 OS=Homo sapiens GN=RPLP2 PE=1 SV=1	P05387	102	86	P05387	99.9948	86	99.9948	86	0.860045	0.71922	0.990185	0.990185
60S ribosomal protein L10 OS=Homo sapiens GN=RPL10 PE=1 SV=4	P27635	149	125	P27635	146.071	125	146.071	125	0.85575	0.712992	0.990185	0.990185
60S ribosomal protein L10 OS=Homo sapiens GN=RPL10 PE=4 SV=1	F8W7C6	8	7	F8W7C6	7.84273	7	7.84273	7	0.892547	0.765919	0.990185	0.990185
60S ribosomal protein L10a OS=Homo sapiens GN=RPL10A PE=1 SV=2	P62906	239	195	P62906	234.301	195	234.301	195	0.832261	0.67873	0.990185	0.990185
60S ribosomal protein L10-like OS=Homo sapiens GN=RPL10L PE=1 SV=3	Q96L21	46	50	Q96L21	45.0957	50	45.0957	50	1.10875	0.949311	0.994559	0.994559
60S ribosomal protein L11 OS=Homo sapiens GN=RPL11 PE=1 SV=2	P62913	118	154	P62913	115.68	154	115.68	154	1.33126	0.712734	0.990185	0.990185
60S ribosomal protein L12 OS=Homo sapiens GN=RPL12 PE=1 SV=1	P30050	461	396	P30050	451.937	396	451.937	396	0.876228	0.74257	0.990185	0.990185
60S ribosomal protein L13 OS=Homo sapiens GN=RPL13 PE=1 SV=4	P26373	220	197	P26373	215.675	197	215.675	197	0.913412	0.795458	0.990185	0.990185
60S ribosomal protein L13a (Fragment) OS=Homo sapiens GN=RPL13A PE=4 SV=2	M0QYS1	2	1	M0QYS1	1.96068	1	1.96068	1	0.510027	0.218768	0.761141	0.761141
60S ribosomal protein L13a OS=Homo sapiens GN=RPL13A PE=1 SV=2	P40429	165	154	P40429	161.756	154	161.756	154	0.95205	0.849135	0.990185	0.990185
60S ribosomal protein L14 OS=Homo sapiens GN=RPL14 PE=1 SV=4	P50914	362	342	P50914	354.883	342	354.883	342	0.963697	0.865034	0.990185	0.990185
60S ribosomal protein L15 OS=Homo sapiens GN=RPL15 PE=1 SV=2	P61313	217	203	P61313	212.734	203	212.734	203	0.954244	0.85214	0.990185	0.990185
60S ribosomal protein L17 OS=Homo sapiens GN=RPL17 PE=1 SV=3	P18621	274	231	P18621	268.613	231	268.613	231	0.859972	0.719115	0.990185	0.990185
60S ribosomal protein L18 OS=Homo sapiens GN=RPL18 PE=1 SV=2	Q07020	427	358	Q07020	418.605	358	418.605	358	0.85522	0.712224	0.990185	0.990185
60S ribosomal protein L18a OS=Homo sapiens GN=RPL18A PE=1 SV=2	Q02543	286	245	Q02543	280.377	245	280.377	245	0.873822	0.739111	0.990185	0.990185
60S ribosomal protein L19 OS=Homo sapiens GN=RPL19 PE=1 SV=1	P84098	76	65	P84098	74.5059	65	74.5059	65	0.872414	0.737084	0.990185	0.990185
60S ribosomal protein L21 OS=Homo sapiens GN=RPL21 PE=1 SV=2	P46778	154	112	P46778	150.972	112	150.972	112	0.741857	0.544699	0.990185	0.990185
60S ribosomal protein L22 OS=Homo sapiens GN=RPL22 PE=1 SV=2	P35268	121	107	P35268	118.621	107	118.621	107	0.902031	0.779391	0.990185	0.990185
60S ribosomal protein L22-like 1 OS=Homo sapiens GN=RPL22L1 PE=1 SV=2	Q6P5R6	22	25	Q6P5R6	21.5675	25	21.5675	25	1.15915	0.890548	0.990185	0.990185
60S ribosomal protein L23 OS=Homo sapiens GN=RPL23 PE=1 SV=1	P62829	93	85	P62829	91.1717	85	91.1717	85	0.932307	0.821882	0.990185	0.990185
60S ribosomal protein L23a OS=Homo sapiens GN=RPL23A PE=1 SV=1	P62750	117	126	P62750	114.7	126	114.7	126	1.09852	0.961616	0.995135	0.995135
60S ribosomal protein L24 OS=Homo sapiens GN=RPL24 PE=1 SV=1	P83731	94	89	P83731	92.152	89	92.152	89	0.965795	0.867884	0.990185	0.990185
60S ribosomal protein L26 OS=Homo sapiens GN=RPL26 PE=1 SV=1	P61254	3	15	P61254	2.94102	15	2.94102	15	5.10027	0.00917772	0.0747393	0.0747393
60S ribosomal protein L26-like 1 OS=Homo sapiens GN=RPL26L1 PE=1 SV=1	Q9UNX3	93	67	Q9UNX3	91.1717	67	91.1717	67	0.734877	0.534292	0.990185	0.990185
60S ribosomal protein L27 OS=Homo sapiens GN=RPL27 PE=1 SV=2	P61353	101	100	P61353	99.0144	100	99.0144	100	1.00995	0.926792	0.990185	0.990185
60S ribosomal protein L27a OS=Homo sapiens GN=RPL27A PE=1 SV=2	P46776	68	74	P46776	66.6632	74	66.6632	74	1.11006	0.947752	0.993853	0.993853
60S ribosomal protein L28 OS=Homo sapiens GN=RPL28 PE=1 SV=3	P46779	138	98	P46779	135.287	98	135.287	98	0.724386	0.518656	0.990185	0.990185
60S ribosomal protein L29 OS=Homo sapiens GN=RPL29 PE=1 SV=2	P47914	50	46	P47914	49.017	46	49.017	46	0.938449	0.8304	0.990185	0.990185
60S ribosomal protein L3 OS=Homo sapiens GN=RPL3 PE=1 SV=2	P39023	625	574	P39023	612.713	574	612.713	574	0.936817	0.82814	0.990185	0.990185
60S ribosomal protein L30 OS=Homo sapiens GN=RPL30 PE=1 SV=2	P62888	105	117	P62888	102.936	117	102.936	117	1.13663	0.91643	0.990185	0.990185
60S ribosomal protein L31 OS=Homo sapiens GN=RPL31 PE=1 SV=1	P62899	45	36	P62899	44.1153	36	44.1153	36	0.816043	0.654893	0.990185	0.990185
60S ribosomal protein L32 OS=Homo sapiens GN=RPL32 PE=1 SV=2	P62910	125	84	P62910	122.543	84	122.543	84	0.685476	0.460893	0.990185	0.990185
60S ribosomal protein L34 OS=Homo sapiens GN=RPL34 PE=1 SV=3	P49207	69	67	P49207	67.6435	67	67.6435	67	0.990487	0.901078	0.990185	0.990185
60S ribosomal protein L35 OS=Homo sapiens GN=RPL35 PE=1 SV=2	P42766	121	90	P42766	118.621	90	118.621	90	0.758717	0.569837	0.990185	0.990185
60S ribosomal protein L35a OS=Homo sapiens GN=RPL35A PE=1 SV=2	P18077	32	30	P18077	31.3709	30	31.3709	30	0.9563	0.854953	0.990185	0.990185
60S ribosomal protein L36 OS=Homo sapiens GN=RPL36 PE=1 SV=3	Q9Y3U8	19	23	Q9Y3U8	18.6265	23	18.6265	23	1.2348	0.808073	0.990185	0.990185
60S ribosomal protein L36a OS=Homo sapiens GN=RPL36A PE=1 SV=2	P83881	13	13	P83881	12.7444	13	12.7444	13	1.02005	0.93997	0.990185	0.990185
60S ribosomal protein L36a-like OS=Homo sapiens GN=RPL36AL PE=1 SV=3	Q969Q0	3	4	Q969Q0	2.94102	4	2.94102	4	1.36007	0.68632	0.990185	0.990185
60S ribosomal protein L37 OS=Homo sapiens GN=RPL37 PE=1 SV=2	P61927	13	15	P61927	12.7444	15	12.7444	15	1.17698	0.870487	0.990185	0.990185
60S ribosomal protein L37a OS=Homo sapiens GN=RPL37A PE=1 SV=2	P61513	83	69	P61513	81.3683	69	81.3683	69	0.847996	0.70172	0.990185	0.990185
60S ribosomal protein L38 OS=Homo sapiens GN=RPL38 PE=1 SV=2	P63173	99	77	P63173	97.0537	77	97.0537	77	0.793375	0.62138	0.990185	0.990185
60S ribosomal protein L3-like OS=Homo sapiens GN=RPL3L PE=1 SV=3	Q92901	61	49	Q92901	59.8008	49	59.8008	49	0.819387	0.65982	0.990185	0.990185
60S ribosomal protein L4 OS=Homo sapiens GN=RPL4 PE=1 SV=5	P36578	531	456	P36578	520.561	456	520.561	456	0.875978	0.742211	0.990185	0.990185
60S ribosomal protein L5 OS=Homo sapiens GN=RPL5 PE=1 SV=3	P46777	486	490	P46777	476.446	490	476.446	490	1.02845	0.950837	0.994559	0.994559
60S ribosomal protein L6 OS=Homo sapiens GN=RPL6 PE=1 SV=3	Q02878	254	223	Q02878	249.007	223	249.007	223	0.895559	0.770206	0.990185	0.990185
60S ribosomal protein L7 OS=Homo sapiens GN=RPL7 PE=1 SV=1	P18124	214	228	P18124	209.793	228	209.793	228	1.08679	0.975876	0.996812	0.996812
60S ribosomal protein L7a OS=Homo sapiens GN=RPL7A PE=1 SV=2	P62424	490	409	P62424	480.367	409	480.367	409	0.851432	0.70672	0.990185	0.990185
60S ribosomal protein L7-like 1 OS=Homo sapiens GN=RPL7L1 PE=1 SV=1	Q6DKI1	163	121	Q6DKI1	159.796	121	159.796	121	0.757218	0.567601	0.990185	0.990185
60S ribosomal protein L8 OS=Homo sapiens GN=RPL8 PE=1 SV=2	P62917	194	142	P62917	190.186	142	190.186	142	0.746637	0.551827	0.990185	0.990185
60S ribosomal protein L9 OS=Homo sapiens GN=RPL9 PE=1 SV=1	P32969	240	193	P32969	235.282	193	235.282	193	0.820293	0.661153	0.990185	0.990185
60S ribosome subunit biogenesis protein NIP7 homolog OS=Homo sapiens GN=NIP7 PE=1 SV=1	Q9Y221	77	93	Q9Y221	75.4862	93	75.4862	93	1.23201	0.810992	0.990185	0.990185
6-phosphofructokinase, liver type OS=Homo sapiens GN=PFKL PE=1 SV=6	P17858	2	4	P17858	1.96068	4	1.96068	4	2.04011	0.280501	0.787286	0.787286
6-phosphogluconate dehydrogenase, decarboxylating OS=Homo sapiens GN=PGD PE=1 SV=3	P52209	3	1	P52209	2.94102	1	2.94102	1	0.340018	0.0567606	0.307803	0.307803
78 kDa glucose-regulated protein OS=Homo sapiens GN=HSPA5 PE=1 SV=2	P11021	118	126	P11021	115.68	126	115.68	126	1.08921	0.972917	0.996812	0.996812
7-dehydrocholesterol reductase OS=Homo sapiens GN=DHCR7 PE=1 SV=1	Q9UBM7	38	39	Q9UBM7	37.2529	39	37.2529	39	1.0469	0.974437	0.996812	0.996812
Abnormal spindle-like microcephaly-associated protein OS=Homo sapiens GN=ASPM PE=1 SV=2	Q8IZT6	21	23	Q8IZT6	20.5872	23	20.5872	23	1.1172	0.939249	0.990185	0.990185
Acetyl-CoA acetyltransferase, mitochondrial OS=Homo sapiens GN=ACAT1 PE=1 SV=1	P24752	2	5	P24752	1.96068	5	1.96068	5	2.55013	0.146819	0.642492	0.642492
Acid sphingomyelinase-like phosphodiesterase 3b OS=Homo sapiens GN=SMPDL3B PE=2 SV=2	Q92485	3	3	Q92485	2.94102	3	2.94102	3	1.02005	0.93997	0.990185	0.990185
Acidic leucine-rich nuclear phosphoprotein 32 family member A OS=Homo sapiens GN=ANP32A PE=1 SV=1	P39687	3	3	P39687	2.94102	3	2.94102	3	1.02005	0.93997	0.990185	0.990185
Acidic leucine-rich nuclear phosphoprotein 32 family member E OS=Homo sapiens GN=ANP32E PE=1 SV=1	Q9BTT0		4	Q9BTT0	0	4	0.5	4.5	9	0.000383325	0.0148023	0.0148023
Actin filament-associated protein 1 OS=Homo sapiens GN=AFAP1 PE=1 SV=2	Q8N556	3	1	Q8N556	2.94102	1	2.94102	1	0.340018	0.0567606	0.307803	0.307803
Actin, aortic smooth muscle OS=Homo sapiens GN=ACTA2 PE=1 SV=1	P62736	511	470	P62736	500.954	470	500.954	470	0.93821	0.830069	0.990185	0.990185
Actin, cytoplasmic 1 OS=Homo sapiens GN=ACTB PE=1 SV=1	P60709	1191	1185	P60709	1167.59	1185	1167.59	1185	1.01491	0.933279	0.990185	0.990185
Actin, cytoplasmic 2, N-terminally processed (Fragment) OS=Homo sapiens GN=ACTG1 PE=3 SV=1	K7EM38	3	2	K7EM38	2.94102	2	2.94102	2	0.680036	0.452864	0.990185	0.990185
Actin-binding protein anillin OS=Homo sapiens GN=ANLN PE=1 SV=2	Q9NQW6	2	2	Q9NQW6	1.96068	2	1.96068	2	1.02005	0.93997	0.990185	0.990185
Actin-like protein 6A OS=Homo sapiens GN=ACTL6A PE=1 SV=1	O96019	49	42	O96019	48.0367	42	48.0367	42	0.874332	0.739844	0.990185	0.990185
Actin-related protein 2 OS=Homo sapiens GN=ACTR2 PE=1 SV=1	P61160	3	7	P61160	2.94102	7	2.94102	7	2.38012	0.181567	0.759555	0.759555
Actin-related protein 2/3 complex subunit 3 OS=Homo sapiens GN=ARPC3 PE=1 SV=3	O15145	2	2	O15145	1.96068	2	1.96068	2	1.02005	0.93997	0.990185	0.990185
Actin-related protein 2/3 complex subunit 4 OS=Homo sapiens GN=ARPC4 PE=1 SV=3	P59998	3	5	P59998	2.94102	5	2.94102	5	1.70009	0.438032	0.990185	0.990185
Actin-related protein 2/3 complex subunit 5-like protein OS=Homo sapiens GN=ARPC5L PE=1 SV=1	Q9BPX5	1	3	Q9BPX5	0.980341	3	0.980341	3	3.06016	0.0793391	0.389927	0.389927
Actin-related protein 3 OS=Homo sapiens GN=ACTR3 PE=1 SV=3	P61158	3	7	P61158	2.94102	7	2.94102	7	2.38012	0.181567	0.759555	0.759555
Actin-related protein 5 OS=Homo sapiens GN=ACTR5 PE=1 SV=2	Q9H9F9	2	3	Q9H9F9	1.96068	3	1.96068	3	1.53008	0.548485	0.990185	0.990185
Actin-related protein 6 OS=Homo sapiens GN=ACTR6 PE=1 SV=1	Q9GZN1		3	Q9GZN1	0	3	0.5	3.5	7	0.00173196	0.0323729	0.0323729
Activated RNA polymerase II transcriptional coactivator p15 OS=Homo sapiens GN=SUB1 PE=1 SV=3	P53999	7	6	P53999	6.86239	6	6.86239	6	0.874332	0.739844	0.990185	0.990185
Activating molecule in BECN1-regulated autophagy protein 1 OS=Homo sapiens GN=AMBRA1 PE=1 SV=2	Q9C0C7		3	Q9C0C7	0	3	0.5	3.5	7	0.00173196	0.0323729	0.0323729
Activating signal cointegrator 1 complex subunit 1 OS=Homo sapiens GN=ASCC1 PE=1 SV=1	Q8N9N2		3	Q8N9N2	0	3	0.5	3.5	7	0.00173196	0.0323729	0.0323729
Activating signal cointegrator 1 complex subunit 2 OS=Homo sapiens GN=ASCC2 PE=1 SV=3	Q9H1I8	3	5	Q9H1I8	2.94102	5	2.94102	5	1.70009	0.438032	0.990185	0.990185
Activating signal cointegrator 1 complex subunit 3 OS=Homo sapiens GN=ASCC3 PE=1 SV=3	Q8N3C0	13	17	Q8N3C0	12.7444	17	12.7444	17	1.33392	0.710257	0.990185	0.990185
Activating transcription factor 7-interacting protein 1 OS=Homo sapiens GN=ATF7IP PE=1 SV=3	Q6VMQ6	6	21	Q6VMQ6	5.88204	21	5.88204	21	3.57019	0.0442952	0.266987	0.266987
Activator of basal transcription 1 OS=Homo sapiens GN=ABT1 PE=1 SV=1	Q9ULW3	51	58	Q9ULW3	49.9974	58	49.9974	58	1.16006	0.889516	0.990185	0.990185
Active regulator of SIRT1 OS=Homo sapiens GN=RPS19BP1 PE=1 SV=1	Q86WX3	5	7	Q86WX3	4.9017	7	4.9017	7	1.42807	0.627593	0.990185	0.990185
Activity-dependent neuroprotector homeobox protein OS=Homo sapiens GN=ADNP PE=1 SV=1	Q9H2P0	129	127	Q9H2P0	126.464	127	126.464	127	1.00424	0.919286	0.990185	0.990185
Acyl carrier protein, mitochondrial OS=Homo sapiens GN=NDUFAB1 PE=1 SV=3	O14561	1	2	O14561	0.980341	2	0.980341	2	2.04011	0.280501	0.787286	0.787286
Acyl-CoA dehydrogenase family member 9, mitochondrial OS=Homo sapiens GN=ACAD9 PE=1 SV=1	Q9H845	23	18	Q9H845	22.5478	18	22.5478	18	0.798303	0.628682	0.990185	0.990185
Acyl-CoA desaturase OS=Homo sapiens GN=SCD PE=1 SV=2	O00767	8	4	O00767	7.84273	4	7.84273	4	0.510027	0.218768	0.761141	0.761141
Acyl-CoA-binding domain-containing protein 5 OS=Homo sapiens GN=ACBD5 PE=1 SV=1	Q5T8D3	2	3	Q5T8D3	1.96068	3	1.96068	3	1.53008	0.548485	0.990185	0.990185
Acyl-coenzyme A synthetase ACSM1, mitochondrial OS=Homo sapiens GN=ACSM1 PE=2 SV=1	Q08AH1	3		Q08AH1	2.94102	0	3.44102	0.5	0.145306	0.000896413	0.0256097	0.0256097
Acylglycerol kinase, mitochondrial OS=Homo sapiens GN=AGK PE=1 SV=2	Q53H12	24	29	Q53H12	23.5282	29	23.5282	29	1.23256	0.810414	0.990185	0.990185
Adenine phosphoribosyltransferase OS=Homo sapiens GN=APRT PE=1 SV=2	P07741	1	2	P07741	0.980341	2	0.980341	2	2.04011	0.280501	0.787286	0.787286
Adenomatous polyposis coli protein OS=Homo sapiens GN=APC PE=1 SV=2	P25054	5	3	P25054	4.9017	3	4.9017	3	0.612032	0.354375	0.931395	0.931395
Adenosine 3'-phospho 5'-phosphosulfate transporter 1 OS=Homo sapiens GN=SLC35B2 PE=1 SV=1	Q8TB61	31	12	Q8TB61	30.3906	12	30.3906	12	0.394859	0.0977034	0.47096	0.47096
ADNP homeobox protein 2 OS=Homo sapiens GN=ADNP2 PE=1 SV=1	Q6IQ32	5	3	Q6IQ32	4.9017	3	4.9017	3	0.612032	0.354375	0.931395	0.931395
ADP/ATP translocase 1 OS=Homo sapiens GN=SLC25A4 PE=1 SV=4	P12235	140	114	P12235	137.248	114	137.248	114	0.830615	0.676317	0.990185	0.990185
ADP/ATP translocase 2 OS=Homo sapiens GN=SLC25A5 PE=1 SV=7	P05141	194	178	P05141	190.186	178	190.186	178	0.935925	0.826904	0.990185	0.990185
ADP/ATP translocase 3 OS=Homo sapiens GN=SLC25A6 PE=1 SV=4	P12236	40	19	P12236	39.2136	19	39.2136	19	0.484525	0.188428	0.761141	0.761141
ADP-ribosylation factor 1 OS=Homo sapiens GN=ARF1 PE=1 SV=2	P84077	10	15	P84077	9.80341	15	9.80341	15	1.53008	0.548485	0.990185	0.990185
ADP-ribosylation factor 4 OS=Homo sapiens GN=ARF4 PE=1 SV=3	P18085	5	3	P18085	4.9017	3	4.9017	3	0.612032	0.354375	0.931395	0.931395
ADP-ribosylation factor 6 OS=Homo sapiens GN=ARF6 PE=1 SV=2	P62330	5	3	P62330	4.9017	3	4.9017	3	0.612032	0.354375	0.931395	0.931395
ADP-ribosylation factor-like protein 6-interacting protein 1 OS=Homo sapiens GN=ARL6IP1 PE=1 SV=2	Q15041		2	Q15041	0	2	0.5	2.5	5	0.0101028	0.0747393	0.0747393
ADP-ribosylation factor-like protein 6-interacting protein 4 OS=Homo sapiens GN=ARL6IP4 PE=1 SV=1	Q66PJ3	8	9	Q66PJ3	7.84273	9	7.84273	9	1.14756	0.903793	0.990185	0.990185
ADP-ribosylation factor-like protein 6-interacting protein 6 OS=Homo sapiens GN=ARL6IP6 PE=1 SV=1	Q8N6S5	6	5	Q8N6S5	5.88204	5	5.88204	5	0.850045	0.704701	0.990185	0.990185
ADP-ribosylation factor-like protein 8A OS=Homo sapiens GN=ARL8A PE=1 SV=1	Q96BM9	2	1	Q96BM9	1.96068	1	1.96068	1	0.510027	0.218768	0.761141	0.761141
Adrenocortical dysplasia protein homolog OS=Homo sapiens GN=ACD PE=1 SV=3	Q96AP0	2	1	Q96AP0	1.96068	1	1.96068	1	0.510027	0.218768	0.761141	0.761141
AF4/FMR2 family member 1 OS=Homo sapiens GN=AFF1 PE=1 SV=1	P51825	2		P51825	1.96068	0	2.46068	0.5	0.203196	0.00573351	0.0674192	0.0674192
AF4/FMR2 family member 4 OS=Homo sapiens GN=AFF4 PE=1 SV=1	Q9UHB7	2	4	Q9UHB7	1.96068	4	1.96068	4	2.04011	0.280501	0.787286	0.787286
Afadin- and alpha-actinin-binding protein OS=Homo sapiens GN=SSX2IP PE=1 SV=3	Q9Y2D8	8	14	Q9Y2D8	7.84273	14	7.84273	14	1.78509	0.391564	0.975855	0.975855
AFG3-like protein 2 OS=Homo sapiens GN=AFG3L2 PE=1 SV=2	Q9Y4W6	20	19	Q9Y4W6	19.6068	19	19.6068	19	0.969051	0.872297	0.990185	0.990185
A-kinase anchor protein 1, mitochondrial OS=Homo sapiens GN=AKAP1 PE=1 SV=1	Q92667	5	7	Q92667	4.9017	7	4.9017	7	1.42807	0.627593	0.990185	0.990185
A-kinase anchor protein 17A OS=Homo sapiens GN=AKAP17A PE=1 SV=2	Q02040	24	9	Q02040	23.5282	9	23.5282	9	0.38252	0.0874563	0.423891	0.423891
A-kinase anchor protein 8 OS=Homo sapiens GN=AKAP8 PE=1 SV=1	O43823	9	11	O43823	8.82307	11	8.82307	11	1.24673	0.795691	0.990185	0.990185
A-kinase anchor protein 8-like OS=Homo sapiens GN=AKAP8L PE=1 SV=3	Q9ULX6	10	11	Q9ULX6	9.80341	11	9.80341	11	1.12206	0.933502	0.990185	0.990185
A-kinase anchor protein 9 OS=Homo sapiens GN=AKAP9 PE=1 SV=3	Q99996	36	52	Q99996	35.2923	52	35.2923	52	1.47341	0.591149	0.990185	0.990185
Aladin OS=Homo sapiens GN=AAAS PE=1 SV=1	Q9NRG9	98	99	Q9NRG9	96.0734	99	96.0734	99	1.03046	0.953431	0.994783	0.994783
Aldehyde dehydrogenase, mitochondrial OS=Homo sapiens GN=ALDH2 PE=1 SV=2	P05091	2		P05091	1.96068	0	2.46068	0.5	0.203196	0.00573351	0.0674192	0.0674192
Aldose reductase OS=Homo sapiens GN=AKR1B1 PE=1 SV=3	P15121	3	3	P15121	2.94102	3	2.94102	3	1.02005	0.93997	0.990185	0.990185
Alkyldihydroxyacetonephosphate synthase, peroxisomal OS=Homo sapiens GN=AGPS PE=1 SV=1	O00116	5	1	O00116	4.9017	1	4.9017	1	0.204011	0.00585169	0.0674192	0.0674192
Alpha-(1,6)-fucosyltransferase OS=Homo sapiens GN=FUT8 PE=1 SV=2	Q9BYC5	6	3	Q9BYC5	5.88204	3	5.88204	3	0.510027	0.218768	0.761141	0.761141
Alpha-1,6-mannosyl-glycoprotein 2-beta-N-acetylglucosaminyltransferase OS=Homo sapiens GN=MGAT2 PE=1 SV=1	Q10469	1	2	Q10469	0.980341	2	0.980341	2	2.04011	0.280501	0.787286	0.787286
Alpha-actinin-1 OS=Homo sapiens GN=ACTN1 PE=1 SV=2	P12814	1	2	P12814	0.980341	2	0.980341	2	2.04011	0.280501	0.787286	0.787286
Alpha-adducin OS=Homo sapiens GN=ADD1 PE=1 SV=2	P35611	22	19	P35611	21.5675	19	21.5675	19	0.880955	0.749355	0.990185	0.990185
Alpha-centractin OS=Homo sapiens GN=ACTR1A PE=1 SV=1	P61163	2	2	P61163	1.96068	2	1.96068	2	1.02005	0.93997	0.990185	0.990185
Alpha-enolase OS=Homo sapiens GN=ENO1 PE=1 SV=2	P06733	157	104	P06733	153.913	104	153.913	104	0.675704	0.446483	0.990185	0.990185
Alpha-globin transcription factor CP2 OS=Homo sapiens GN=TFCP2 PE=1 SV=2	Q12800	22	27	Q12800	21.5675	27	21.5675	27	1.25188	0.790396	0.990185	0.990185
Alpha-internexin OS=Homo sapiens GN=INA PE=1 SV=2	Q16352	286	227	Q16352	280.377	227	280.377	227	0.809623	0.645423	0.990185	0.990185
Alpha-mannosidase 2 OS=Homo sapiens GN=MAN2A1 PE=1 SV=2	Q16706	5	2	Q16706	4.9017	2	4.9017	2	0.408021	0.109271	0.509257	0.509257
Alpha-protein kinase 3 OS=Homo sapiens GN=ALPK3 PE=2 SV=2	Q96L96	6		Q96L96	5.88204	0	6.38204	0.5	0.0783448	1.36e-05	0.00227763	0.00227763
Alpha-soluble NSF attachment protein OS=Homo sapiens GN=NAPA PE=1 SV=3	P54920	1	2	P54920	0.980341	2	0.980341	2	2.04011	0.280501	0.787286	0.787286
Alstrom syndrome protein 1 OS=Homo sapiens GN=ALMS1 PE=1 SV=3	Q8TCU4	7	13	Q8TCU4	6.86239	13	6.86239	13	1.89439	0.339194	0.918279	0.918279
Alternative protein MKKS OS=Homo sapiens GN=MKKS PE=4 SV=1	Q9HB66	5	4	Q9HB66	4.9017	4	4.9017	4	0.816043	0.654893	0.990185	0.990185
ALX homeobox protein 1 OS=Homo sapiens GN=ALX1 PE=1 SV=2	Q15699		3	Q15699	0	3	0.5	3.5	7	0.00173196	0.0323729	0.0323729
Aminoacyl tRNA synthase complex-interacting multifunctional protein 1 OS=Homo sapiens GN=AIMP1 PE=1 SV=2	Q12904	20	14	Q12904	19.6068	14	19.6068	14	0.714037	0.503251	0.990185	0.990185
Aminoacyl tRNA synthase complex-interacting multifunctional protein 2 OS=Homo sapiens GN=AIMP2 PE=1 SV=2	Q13155	15	19	Q13155	14.7051	19	14.7051	19	1.29207	0.750167	0.990185	0.990185
AN1-type zinc finger protein 5 OS=Homo sapiens GN=ZFAND5 PE=1 SV=1	O76080	2	4	O76080	1.96068	4	1.96068	4	2.04011	0.280501	0.787286	0.787286
Anaphase-promoting complex subunit 1 OS=Homo sapiens GN=ANAPC1 PE=1 SV=1	Q9H1A4	17	19	Q9H1A4	16.6658	19	16.6658	19	1.14006	0.91245	0.990185	0.990185
Anaphase-promoting complex subunit 10 OS=Homo sapiens GN=ANAPC10 PE=1 SV=1	Q9UM13	5	7	Q9UM13	4.9017	7	4.9017	7	1.42807	0.627593	0.990185	0.990185
Anaphase-promoting complex subunit 16 OS=Homo sapiens GN=ANAPC16 PE=1 SV=1	Q96DE5	2	3	Q96DE5	1.96068	3	1.96068	3	1.53008	0.548485	0.990185	0.990185
Anaphase-promoting complex subunit 2 OS=Homo sapiens GN=ANAPC2 PE=1 SV=1	Q9UJX6	4	5	Q9UJX6	3.92136	5	3.92136	5	1.27507	0.766956	0.990185	0.990185
Anaphase-promoting complex subunit 4 OS=Homo sapiens GN=ANAPC4 PE=1 SV=2	Q9UJX5	9	7	Q9UJX5	8.82307	7	8.82307	7	0.793375	0.62138	0.990185	0.990185
Anaphase-promoting complex subunit 5 OS=Homo sapiens GN=ANAPC5 PE=1 SV=2	Q9UJX4	10	13	Q9UJX4	9.80341	13	9.80341	13	1.32607	0.717588	0.990185	0.990185
Anaphase-promoting complex subunit 7 OS=Homo sapiens GN=ANAPC7 PE=1 SV=4	Q9UJX3	25	43	Q9UJX3	24.5085	43	24.5085	43	1.75449	0.40768	0.990185	0.990185
Ancient ubiquitous protein 1 OS=Homo sapiens GN=AUP1 PE=1 SV=1	Q9Y679	18	14	Q9Y679	17.6461	14	17.6461	14	0.793375	0.62138	0.990185	0.990185
Androgen-induced gene 1 protein OS=Homo sapiens GN=AIG1 PE=1 SV=2	Q9NVV5	2		Q9NVV5	1.96068	0	2.46068	0.5	0.203196	0.00573351	0.0674192	0.0674192
Angiomotin OS=Homo sapiens GN=AMOT PE=1 SV=1	Q4VCS5	265	232	Q4VCS5	259.79	232	259.79	232	0.893028	0.766604	0.990185	0.990185
Angiomotin-like protein 1 OS=Homo sapiens GN=AMOTL1 PE=1 SV=1	Q8IY63	18	7	Q8IY63	17.6461	7	17.6461	7	0.396687	0.0992711	0.477861	0.477861
Ankycorbin OS=Homo sapiens GN=RAI14 PE=1 SV=2	Q9P0K7	61	40	Q9P0K7	59.8008	40	59.8008	40	0.668888	0.436463	0.990185	0.990185
Ankyrin repeat and KH domain-containing protein 1 OS=Homo sapiens GN=ANKHD1 PE=1 SV=1	Q8IWZ3	3	7	Q8IWZ3	2.94102	7	2.94102	7	2.38012	0.181567	0.759555	0.759555
Ankyrin repeat domain-containing protein 11 OS=Homo sapiens GN=ANKRD11 PE=1 SV=3	Q6UB99	9	16	Q6UB99	8.82307	16	8.82307	16	1.81343	0.377228	0.9697	0.9697
Ankyrin repeat domain-containing protein 17 OS=Homo sapiens GN=ANKRD17 PE=1 SV=3	O75179	3	4	O75179	2.94102	4	2.94102	4	1.36007	0.68632	0.990185	0.990185
Ankyrin repeat domain-containing protein 26 OS=Homo sapiens GN=ANKRD26 PE=1 SV=3	Q9UPS8	1	4	Q9UPS8	0.980341	4	0.980341	4	4.08021	0.0255031	0.162351	0.162351
Ankyrin repeat domain-containing protein 32 OS=Homo sapiens GN=ANKRD32 PE=1 SV=2	Q9BQI6	2	1	Q9BQI6	1.96068	1	1.96068	1	0.510027	0.218768	0.761141	0.761141
Annexin A1 OS=Homo sapiens GN=ANXA1 PE=1 SV=2	P04083	4	4	P04083	3.92136	4	3.92136	4	1.02005	0.93997	0.990185	0.990185
Annexin A2 OS=Homo sapiens GN=ANXA2 PE=1 SV=2	P07355	33	43	P07355	32.3512	43	32.3512	43	1.32916	0.714692	0.990185	0.990185
Annexin A5 OS=Homo sapiens GN=ANXA5 PE=1 SV=2	P08758	7	2	P08758	6.86239	2	6.86239	2	0.291444	0.0306257	0.191834	0.191834
Antigen KI-67 OS=Homo sapiens GN=MKI67 PE=1 SV=2	P46013	936	844	P46013	917.599	844	917.599	844	0.919792	0.804417	0.990185	0.990185
AP-3 complex subunit mu-1 OS=Homo sapiens GN=AP3M1 PE=1 SV=1	Q9Y2T2		2	Q9Y2T2	0	2	0.5	2.5	5	0.0101028	0.0747393	0.0747393
AP-3 complex subunit sigma-1 OS=Homo sapiens GN=AP3S1 PE=1 SV=1	Q92572		2	Q92572	0	2	0.5	2.5	5	0.0101028	0.0747393	0.0747393
Apolipoprotein L2 OS=Homo sapiens GN=APOL2 PE=1 SV=1	Q9BQE5	3		Q9BQE5	2.94102	0	3.44102	0.5	0.145306	0.000896413	0.0256097	0.0256097
Apolipoprotein O OS=Homo sapiens GN=APOO PE=1 SV=1	Q9BUR5	2		Q9BUR5	1.96068	0	2.46068	0.5	0.203196	0.00573351	0.0674192	0.0674192
Apolipoprotein O-like OS=Homo sapiens GN=APOOL PE=1 SV=1	Q6UXV4	5	5	Q6UXV4	4.9017	5	4.9017	5	1.02005	0.93997	0.990185	0.990185
Apoptosis inhibitor 5 OS=Homo sapiens GN=API5 PE=1 SV=3	Q9BZZ5	5	8	Q9BZZ5	4.9017	8	4.9017	8	1.63209	0.479239	0.990185	0.990185
Apoptosis regulator BAX OS=Homo sapiens GN=BAX PE=1 SV=1	Q07812	6		Q07812	5.88204	0	6.38204	0.5	0.0783448	1.36e-05	0.00227763	0.00227763
Apoptosis-enhancing nuclease OS=Homo sapiens GN=AEN PE=1 SV=2	Q8WTP8	4	5	Q8WTP8	3.92136	5	3.92136	5	1.27507	0.766956	0.990185	0.990185
Apoptosis-inducing factor 1, mitochondrial OS=Homo sapiens GN=AIFM1 PE=1 SV=1	O95831	31	33	O95831	30.3906	33	30.3906	33	1.08586	0.977004	0.996812	0.996812
Apoptosis-stimulating of p53 protein 2 OS=Homo sapiens GN=TP53BP2 PE=1 SV=2	Q13625		2	Q13625	0	2	0.5	2.5	5	0.0101028	0.0747393	0.0747393
Apoptotic chromatin condensation inducer in the nucleus OS=Homo sapiens GN=ACIN1 PE=1 SV=2	Q9UKV3	332	289	Q9UKV3	325.473	289	325.473	289	0.887938	0.759346	0.990185	0.990185
Aprataxin OS=Homo sapiens GN=APTX PE=1 SV=2	Q7Z2E3	2	3	Q7Z2E3	1.96068	3	1.96068	3	1.53008	0.548485	0.990185	0.990185
Arachidonate 12-lipoxygenase, 12R-type OS=Homo sapiens GN=ALOX12B PE=1 SV=1	O75342		2	O75342	0	2	0.5	2.5	5	0.0101028	0.0747393	0.0747393
Archaemetzincin-2 OS=Homo sapiens GN=AMZ2 PE=1 SV=2	Q86W34	1	3	Q86W34	0.980341	3	0.980341	3	3.06016	0.0793391	0.389927	0.389927
Arf-GAP with GTPase, ANK repeat and PH domain-containing protein 10 OS=Homo sapiens GN=AGAP10 PE=2 SV=3	Q5T2P9		3	Q5T2P9	0	3	0.5	3.5	7	0.00173196	0.0323729	0.0323729
Arginase-1 OS=Homo sapiens GN=ARG1 PE=1 SV=2	P05089	11	7	P05089	10.7837	7	10.7837	7	0.649125	0.407596	0.990185	0.990185
Arginine and glutamate-rich protein 1 OS=Homo sapiens GN=ARGLU1 PE=1 SV=1	Q9NWB6	20	16	Q9NWB6	19.6068	16	19.6068	16	0.816043	0.654893	0.990185	0.990185
Arginine/serine-rich coiled-coil protein 2 OS=Homo sapiens GN=RSRC2 PE=1 SV=1	Q7L4I2	5	5	Q7L4I2	4.9017	5	4.9017	5	1.02005	0.93997	0.990185	0.990185
Arginine/serine-rich protein PNISR OS=Homo sapiens GN=PNISR PE=1 SV=2	Q8TF01	4	4	Q8TF01	3.92136	4	3.92136	4	1.02005	0.93997	0.990185	0.990185
Arginine--tRNA ligase, cytoplasmic OS=Homo sapiens GN=RARS PE=1 SV=2	P54136	28	18	P54136	27.4495	18	27.4495	18	0.655749	0.417238	0.990185	0.990185
Armadillo repeat-containing protein 7 OS=Homo sapiens GN=ARMC7 PE=1 SV=1	Q9H6L4	2		Q9H6L4	1.96068	0	2.46068	0.5	0.203196	0.00573351	0.0674192	0.0674192
Armadillo repeat-containing X-linked protein 3 OS=Homo sapiens GN=ARMCX3 PE=1 SV=1	Q9UH62	7	5	Q9UH62	6.86239	5	6.86239	5	0.72861	0.52495	0.990185	0.990185
Asparagine synthetase [glutamine-hydrolyzing] OS=Homo sapiens GN=ASNS PE=1 SV=4	P08243	2	5	P08243	1.96068	5	1.96068	5	2.55013	0.146819	0.642492	0.642492
Aspartate--tRNA ligase, cytoplasmic OS=Homo sapiens GN=DARS PE=1 SV=2	P14868	44	44	P14868	43.135	44	43.135	44	1.02005	0.93997	0.990185	0.990185
Aspartyl/asparaginyl beta-hydroxylase OS=Homo sapiens GN=ASPH PE=1 SV=3	Q12797	18	20	Q12797	17.6461	20	17.6461	20	1.13339	0.920202	0.990185	0.990185
Ataxin-10 OS=Homo sapiens GN=ATXN10 PE=1 SV=1	Q9UBB4	3	4	Q9UBB4	2.94102	4	2.94102	4	1.36007	0.68632	0.990185	0.990185
Atherin OS=Homo sapiens GN=SAMD1 PE=1 SV=1	Q6SPF0	22	22	Q6SPF0	21.5675	22	21.5675	22	1.02005	0.93997	0.990185	0.990185
AT-hook DNA-binding motif-containing protein 1 OS=Homo sapiens GN=AHDC1 PE=1 SV=1	Q5TGY3	2	4	Q5TGY3	1.96068	4	1.96068	4	2.04011	0.280501	0.787286	0.787286
ATP synthase F(0) complex subunit B1, mitochondrial OS=Homo sapiens GN=ATP5F1 PE=1 SV=2	P24539	9	18	P24539	8.82307	18	8.82307	18	2.04011	0.280501	0.787286	0.787286
ATP synthase F(0) complex subunit C1, mitochondrial OS=Homo sapiens GN=ATP5G1 PE=2 SV=2	P05496	2	2	P05496	1.96068	2	1.96068	2	1.02005	0.93997	0.990185	0.990185
ATP synthase subunit a OS=Homo sapiens GN=MT-ATP6 PE=1 SV=1	P00846	3	2	P00846	2.94102	2	2.94102	2	0.680036	0.452864	0.990185	0.990185
ATP synthase subunit alpha, mitochondrial OS=Homo sapiens GN=ATP5A1 PE=1 SV=1	P25705	71	83	P25705	69.6042	83	69.6042	83	1.19246	0.853392	0.990185	0.990185
ATP synthase subunit beta, mitochondrial OS=Homo sapiens GN=ATP5B PE=1 SV=3	P06576	99	111	P06576	97.0537	111	97.0537	111	1.1437	0.908244	0.990185	0.990185
ATP synthase subunit d, mitochondrial OS=Homo sapiens GN=ATP5H PE=1 SV=3	O75947	8	10	O75947	7.84273	10	7.84273	10	1.27507	0.766956	0.990185	0.990185
ATP synthase subunit e, mitochondrial OS=Homo sapiens GN=ATP5I PE=1 SV=2	P56385	5	3	P56385	4.9017	3	4.9017	3	0.612032	0.354375	0.931395	0.931395
ATP synthase subunit epsilon-like protein, mitochondrial OS=Homo sapiens GN=ATP5EP2 PE=3 SV=1	Q5VTU8	3	3	Q5VTU8	2.94102	3	2.94102	3	1.02005	0.93997	0.990185	0.990185
ATP synthase subunit f, mitochondrial OS=Homo sapiens GN=ATP5J2 PE=1 SV=3	P56134	3	4	P56134	2.94102	4	2.94102	4	1.36007	0.68632	0.990185	0.990185
ATP synthase subunit g, mitochondrial OS=Homo sapiens GN=ATP5L PE=1 SV=3	O75964	12	12	O75964	11.7641	12	11.7641	12	1.02005	0.93997	0.990185	0.990185
ATP synthase subunit gamma, mitochondrial OS=Homo sapiens GN=ATP5C1 PE=1 SV=1	P36542	15	20	P36542	14.7051	20	14.7051	20	1.36007	0.68632	0.990185	0.990185
ATP synthase subunit O, mitochondrial OS=Homo sapiens GN=ATP5O PE=1 SV=1	P48047	25	23	P48047	24.5085	23	24.5085	23	0.938449	0.8304	0.990185	0.990185
ATP synthase subunit s-like protein OS=Homo sapiens GN=ATP5SL PE=2 SV=3	Q9NW81	7	8	Q9NW81	6.86239	8	6.86239	8	1.16578	0.883052	0.990185	0.990185
ATPase family AAA domain-containing protein 1 OS=Homo sapiens GN=ATAD1 PE=1 SV=1	Q8NBU5	25	35	Q8NBU5	24.5085	35	24.5085	35	1.42807	0.627593	0.990185	0.990185
ATPase family AAA domain-containing protein 2 OS=Homo sapiens GN=ATAD2 PE=1 SV=1	Q6PL18	123	126	Q6PL18	120.582	126	120.582	126	1.04493	0.971943	0.996812	0.996812
ATPase family AAA domain-containing protein 2B OS=Homo sapiens GN=ATAD2B PE=1 SV=3	Q9ULI0	66	64	Q9ULI0	64.7025	64	64.7025	64	0.989143	0.899288	0.990185	0.990185
ATPase family AAA domain-containing protein 3A OS=Homo sapiens GN=ATAD3A PE=1 SV=2	Q9NVI7	273	284	Q9NVI7	267.633	284	267.633	284	1.06115	0.99241	0.998662	0.998662
ATPase family AAA domain-containing protein 3B OS=Homo sapiens GN=ATAD3B PE=1 SV=1	Q5T9A4	52	61	Q5T9A4	50.9777	61	50.9777	61	1.1966	0.848862	0.990185	0.990185
ATPase family AAA domain-containing protein 5 OS=Homo sapiens GN=ATAD5 PE=1 SV=4	Q96QE3	81	58	Q96QE3	79.4076	58	79.4076	58	0.730409	0.527631	0.990185	0.990185
ATPase WRNIP1 OS=Homo sapiens GN=WRNIP1 PE=1 SV=2	Q96S55	8	4	Q96S55	7.84273	4	7.84273	4	0.510027	0.218768	0.761141	0.761141
ATP-binding cassette sub-family A member 13 OS=Homo sapiens GN=ABCA13 PE=2 SV=3	Q86UQ4	2	3	Q86UQ4	1.96068	3	1.96068	3	1.53008	0.548485	0.990185	0.990185
ATP-binding cassette sub-family D member 3 OS=Homo sapiens GN=ABCD3 PE=1 SV=1	P28288	61	103	P28288	59.8008	103	59.8008	103	1.72239	0.425322	0.990185	0.990185
ATP-binding cassette sub-family F member 1 OS=Homo sapiens GN=ABCF1 PE=1 SV=2	Q8NE71	39	45	Q8NE71	38.2333	45	38.2333	45	1.17698	0.870487	0.990185	0.990185
ATP-binding cassette sub-family F member 2 OS=Homo sapiens GN=ABCF2 PE=1 SV=2	Q9UG63	58	44	Q9UG63	56.8598	44	56.8598	44	0.773834	0.59235	0.990185	0.990185
ATP-citrate synthase OS=Homo sapiens GN=ACLY PE=1 SV=3	P53396	1	6	P53396	0.980341	6	0.980341	6	6.12032	0.00362546	0.0603784	0.0603784
ATP-dependent Clp protease ATP-binding subunit clpX-like, mitochondrial OS=Homo sapiens GN=CLPX PE=1 SV=2	O76031	3	7	O76031	2.94102	7	2.94102	7	2.38012	0.181567	0.759555	0.759555
ATP-dependent DNA helicase Q1 OS=Homo sapiens GN=RECQL PE=1 SV=3	P46063	1	2	P46063	0.980341	2	0.980341	2	2.04011	0.280501	0.787286	0.787286
ATP-dependent RNA helicase A OS=Homo sapiens GN=DHX9 PE=1 SV=4	Q08211	1181	1122	Q08211	1157.78	1122	1157.78	1122	0.969094	0.872355	0.990185	0.990185
ATP-dependent RNA helicase DDX1 OS=Homo sapiens GN=DDX1 PE=1 SV=2	Q92499	5	23	Q92499	4.9017	23	4.9017	23	4.69225	0.0136448	0.100519	0.100519
ATP-dependent RNA helicase DDX18 OS=Homo sapiens GN=DDX18 PE=1 SV=2	Q9NVP1	316	335	Q9NVP1	309.788	335	309.788	335	1.08139	0.982493	0.997412	0.997412
ATP-dependent RNA helicase DDX19B OS=Homo sapiens GN=DDX19B PE=1 SV=1	Q9UMR2		2	Q9UMR2	0	2	0.5	2.5	5	0.0101028	0.0747393	0.0747393
ATP-dependent RNA helicase DDX24 OS=Homo sapiens GN=DDX24 PE=1 SV=1	Q9GZR7	172	169	Q9GZR7	168.619	169	168.619	169	1.00226	0.916681	0.990185	0.990185
ATP-dependent RNA helicase DDX39A OS=Homo sapiens GN=DDX39A PE=1 SV=2	O00148	124	108	O00148	121.562	108	121.562	108	0.888434	0.760054	0.990185	0.990185
ATP-dependent RNA helicase DDX3X OS=Homo sapiens GN=DDX3X PE=1 SV=3	O00571	78	92	O00571	76.4666	92	76.4666	92	1.20314	0.841756	0.990185	0.990185
ATP-dependent RNA helicase DDX3Y OS=Homo sapiens GN=DDX3Y PE=1 SV=2	O15523	212	202	O15523	207.832	202	207.832	202	0.971938	0.876201	0.990185	0.990185
ATP-dependent RNA helicase DDX42 OS=Homo sapiens GN=DDX42 PE=1 SV=1	Q86XP3	2	1	Q86XP3	1.96068	1	1.96068	1	0.510027	0.218768	0.761141	0.761141
ATP-dependent RNA helicase DDX50 OS=Homo sapiens GN=DDX50 PE=1 SV=1	Q9BQ39	164	139	Q9BQ39	160.776	139	160.776	139	0.864558	0.72575	0.990185	0.990185
ATP-dependent RNA helicase DDX51 OS=Homo sapiens GN=DDX51 PE=1 SV=3	Q8N8A6	121	95	Q8N8A6	118.621	95	118.621	95	0.800868	0.632481	0.990185	0.990185
ATP-dependent RNA helicase DDX54 OS=Homo sapiens GN=DDX54 PE=1 SV=2	Q8TDD1	240	252	Q8TDD1	235.282	252	235.282	252	1.07106	0.995247	0.999747	0.999747
ATP-dependent RNA helicase DDX55 OS=Homo sapiens GN=DDX55 PE=1 SV=3	Q8NHQ9	10	9	Q8NHQ9	9.80341	9	9.80341	9	0.918048	0.801972	0.990185	0.990185
ATP-dependent RNA helicase DHX8 OS=Homo sapiens GN=DHX8 PE=1 SV=1	Q14562	24	21	Q14562	23.5282	21	23.5282	21	0.892547	0.765919	0.990185	0.990185
ATP-dependent zinc metalloprotease YME1L1 OS=Homo sapiens GN=YME1L1 PE=1 SV=2	Q96TA2	9	14	Q96TA2	8.82307	14	8.82307	14	1.58675	0.508865	0.990185	0.990185
AT-rich interactive domain-containing protein 1A OS=Homo sapiens GN=ARID1A PE=1 SV=3	O14497	5	14	O14497	4.9017	14	4.9017	14	2.85615	0.101084	0.485923	0.485923
AT-rich interactive domain-containing protein 2 OS=Homo sapiens GN=ARID2 PE=1 SV=2	Q68CP9	33	29	Q68CP9	32.3512	29	32.3512	29	0.896411	0.771417	0.990185	0.990185
AT-rich interactive domain-containing protein 3A OS=Homo sapiens GN=ARID3A PE=1 SV=2	Q99856	7	8	Q99856	6.86239	8	6.86239	8	1.16578	0.883052	0.990185	0.990185
AT-rich interactive domain-containing protein 3B OS=Homo sapiens GN=ARID3B PE=1 SV=2	Q8IVW6	29	23	Q8IVW6	28.4299	23	28.4299	23	0.809008	0.644515	0.990185	0.990185
AT-rich interactive domain-containing protein 4B OS=Homo sapiens GN=ARID4B PE=1 SV=2	Q4LE39	9	10	Q4LE39	8.82307	10	8.82307	10	1.13339	0.920202	0.990185	0.990185
ATR-interacting protein OS=Homo sapiens GN=ATRIP PE=1 SV=1	Q8WXE1	1	4	Q8WXE1	0.980341	4	0.980341	4	4.08021	0.0255031	0.162351	0.162351
Aurora kinase A OS=Homo sapiens GN=AURKA PE=1 SV=2	O14965	4	6	O14965	3.92136	6	3.92136	6	1.53008	0.548485	0.990185	0.990185
Aurora kinase B OS=Homo sapiens GN=AURKB PE=1 SV=3	Q96GD4	75	67	Q96GD4	73.5256	67	73.5256	67	0.911248	0.792412	0.990185	0.990185
Baculoviral IAP repeat-containing protein 5 OS=Homo sapiens GN=BIRC5 PE=1 SV=3	O15392	14	18	O15392	13.7248	18	13.7248	18	1.3115	0.731388	0.990185	0.990185
BAG family molecular chaperone regulator 2 OS=Homo sapiens GN=BAG2 PE=1 SV=1	O95816	5	4	O95816	4.9017	4	4.9017	4	0.816043	0.654893	0.990185	0.990185
BAH and coiled-coil domain-containing protein 1 OS=Homo sapiens GN=BAHCC1 PE=2 SV=3	Q9P281	5	3	Q9P281	4.9017	3	4.9017	3	0.612032	0.354375	0.931395	0.931395
Band 4.1-like protein 2 OS=Homo sapiens GN=EPB41L2 PE=1 SV=1	O43491	6	6	O43491	5.88204	6	5.88204	6	1.02005	0.93997	0.990185	0.990185
Band 4.1-like protein 3 OS=Homo sapiens GN=EPB41L3 PE=1 SV=2	Q9Y2J2	3	2	Q9Y2J2	2.94102	2	2.94102	2	0.680036	0.452864	0.990185	0.990185
Band 4.1-like protein 5 OS=Homo sapiens GN=EPB41L5 PE=1 SV=3	Q9HCM4	6	1	Q9HCM4	5.88204	1	5.88204	1	0.170009	0.00221594	0.0399325	0.0399325
Bardet-Biedl syndrome 4 protein OS=Homo sapiens GN=BBS4 PE=1 SV=2	Q96RK4		2	Q96RK4	0	2	0.5	2.5	5	0.0101028	0.0747393	0.0747393
Barrier-to-autointegration factor OS=Homo sapiens GN=BANF1 PE=1 SV=1	O75531	33	34	O75531	32.3512	34	32.3512	34	1.05096	0.979588	0.996893	0.996893
Basic leucine zipper and W2 domain-containing protein 1 OS=Homo sapiens GN=BZW1 PE=1 SV=1	Q7L1Q6	7	5	Q7L1Q6	6.86239	5	6.86239	5	0.72861	0.52495	0.990185	0.990185
Basigin OS=Homo sapiens GN=BSG PE=1 SV=2	P35613	16	14	P35613	15.6855	14	15.6855	14	0.892547	0.765919	0.990185	0.990185
B-cell CLL/lymphoma 7 protein family member C OS=Homo sapiens GN=BCL7C PE=1 SV=3	Q8WUZ0	3	3	Q8WUZ0	2.94102	3	2.94102	3	1.02005	0.93997	0.990185	0.990185
B-cell receptor-associated protein 31 OS=Homo sapiens GN=BCAP31 PE=1 SV=3	P51572	14	19	P51572	13.7248	19	13.7248	19	1.38436	0.664772	0.990185	0.990185
Bcl10-interacting CARD protein OS=Homo sapiens GN=C9orf89 PE=1 SV=1	Q96LW7	2	4	Q96LW7	1.96068	4	1.96068	4	2.04011	0.280501	0.787286	0.787286
Bcl-2 homologous antagonist/killer OS=Homo sapiens GN=BAK1 PE=1 SV=1	Q16611	3	3	Q16611	2.94102	3	2.94102	3	1.02005	0.93997	0.990185	0.990185
Bcl-2-associated transcription factor 1 OS=Homo sapiens GN=BCLAF1 PE=1 SV=2	Q9NYF8	477	385	Q9NYF8	467.623	385	467.623	385	0.823314	0.665596	0.990185	0.990185
BCL-6 corepressor OS=Homo sapiens GN=BCOR PE=1 SV=1	Q6W2J9	33	50	Q6W2J9	32.3512	50	32.3512	50	1.54554	0.537385	0.990185	0.990185
BCL-6 corepressor-like protein 1 OS=Homo sapiens GN=BCORL1 PE=1 SV=1	Q5H9F3	15	9	Q5H9F3	14.7051	9	14.7051	9	0.612032	0.354375	0.931395	0.931395
BEN domain-containing protein 3 OS=Homo sapiens GN=BEND3 PE=1 SV=1	Q5T5X7	7	7	Q5T5X7	6.86239	7	6.86239	7	1.02005	0.93997	0.990185	0.990185
Beta-1,3-galactosyltransferase 6 OS=Homo sapiens GN=B3GALT6 PE=1 SV=2	Q96L58	11	10	Q96L58	10.7837	10	10.7837	10	0.927321	0.814941	0.990185	0.990185
Beta-1,4-galactosyltransferase 3 OS=Homo sapiens GN=B4GALT3 PE=1 SV=2	O60512	4	1	O60512	3.92136	1	3.92136	1	0.255013	0.0171111	0.11541	0.11541
Beta-1,4-galactosyltransferase 7 OS=Homo sapiens GN=B4GALT7 PE=1 SV=1	Q9UBV7	4	2	Q9UBV7	3.92136	2	3.92136	2	0.510027	0.218768	0.761141	0.761141
Beta-2-syntrophin OS=Homo sapiens GN=SNTB2 PE=1 SV=1	Q13425		2	Q13425	0	2	0.5	2.5	5	0.0101028	0.0747393	0.0747393
Beta-actin-like protein 2 OS=Homo sapiens GN=ACTBL2 PE=1 SV=2	Q562R1	12	3	Q562R1	11.7641	3	11.7641	3	0.255013	0.0171111	0.11541	0.11541
Beta-adducin OS=Homo sapiens GN=ADD2 PE=1 SV=3	P35612	4		P35612	3.92136	0	4.42136	0.5	0.113087	0.000184975	0.00916184	0.00916184
Beta-arrestin-2 OS=Homo sapiens GN=ARRB2 PE=1 SV=2	P32121	3	3	P32121	2.94102	3	2.94102	3	1.02005	0.93997	0.990185	0.990185
Beta-catenin-like protein 1 OS=Homo sapiens GN=CTNNBL1 PE=1 SV=1	Q8WYA6	1	4	Q8WYA6	0.980341	4	0.980341	4	4.08021	0.0255031	0.162351	0.162351
Beta-enolase OS=Homo sapiens GN=ENO3 PE=1 SV=5	P13929	17	17	P13929	16.6658	17	16.6658	17	1.02005	0.93997	0.990185	0.990185
Bifunctional glutamate/proline--tRNA ligase OS=Homo sapiens GN=EPRS PE=1 SV=5	P07814	66	69	P07814	64.7025	69	64.7025	69	1.06642	0.998987	0.999747	0.999747
Bifunctional lysine-specific demethylase and histidyl-hydroxylase MINA OS=Homo sapiens GN=MINA PE=1 SV=1	Q8IUF8	5	6	Q8IUF8	4.9017	6	4.9017	6	1.22406	0.819362	0.990185	0.990185
Bifunctional methylenetetrahydrofolate dehydrogenase/cyclohydrolase, mitochondrial OS=Homo sapiens GN=MTHFD2 PE=1 SV=2	P13995	5	3	P13995	4.9017	3	4.9017	3	0.612032	0.354375	0.931395	0.931395
Bifunctional polynucleotide phosphatase/kinase OS=Homo sapiens GN=PNKP PE=1 SV=1	Q96T60	3	6	Q96T60	2.94102	6	2.94102	6	2.04011	0.280501	0.787286	0.787286
Bifunctional purine biosynthesis protein PURH OS=Homo sapiens GN=ATIC PE=1 SV=3	P31939	1	6	P31939	0.980341	6	0.980341	6	6.12032	0.00362546	0.0603784	0.0603784
Biorientation of chromosomes in cell division protein 1-like 1 OS=Homo sapiens GN=BOD1L1 PE=1 SV=2	Q8NFC6	2	16	Q8NFC6	1.96068	16	1.96068	16	8.16043	0.000703537	0.0254869	0.0254869
Bleomycin hydrolase OS=Homo sapiens GN=BLMH PE=1 SV=1	Q13867	2	2	Q13867	1.96068	2	1.96068	2	1.02005	0.93997	0.990185	0.990185
Bloom syndrome protein OS=Homo sapiens GN=BLM PE=1 SV=1	P54132	41	48	P54132	40.194	48	40.194	48	1.19421	0.851474	0.990185	0.990185
Borealin OS=Homo sapiens GN=CDCA8 PE=1 SV=2	Q53HL2	55	74	Q53HL2	53.9187	74	53.9187	74	1.37244	0.67527	0.990185	0.990185
Brain acid soluble protein 1 OS=Homo sapiens GN=BASP1 PE=1 SV=2	P80723	1	6	P80723	0.980341	6	0.980341	6	6.12032	0.00362546	0.0603784	0.0603784
BRCA1-A complex subunit Abraxas OS=Homo sapiens GN=FAM175A PE=1 SV=2	Q6UWZ7	1	3	Q6UWZ7	0.980341	3	0.980341	3	3.06016	0.0793391	0.389927	0.389927
BRCA1-A complex subunit BRE OS=Homo sapiens GN=BRE PE=1 SV=2	Q9NXR7	2		Q9NXR7	1.96068	0	2.46068	0.5	0.203196	0.00573351	0.0674192	0.0674192
BRCA1-associated RING domain protein 1 OS=Homo sapiens GN=BARD1 PE=1 SV=2	Q99728	8	12	Q99728	7.84273	12	7.84273	12	1.53008	0.548485	0.990185	0.990185
Breast cancer type 1 susceptibility protein OS=Homo sapiens GN=BRCA1 PE=1 SV=2	P38398	10	18	P38398	9.80341	18	9.80341	18	1.8361	0.366151	0.949562	0.949562
Breast cancer type 2 susceptibility protein OS=Homo sapiens GN=BRCA2 PE=1 SV=2	P51587	4	5	P51587	3.92136	5	3.92136	5	1.27507	0.766956	0.990185	0.990185
BRI3-binding protein OS=Homo sapiens GN=BRI3BP PE=1 SV=1	Q8WY22	35	19	Q8WY22	34.3119	19	34.3119	19	0.553743	0.274466	0.787286	0.787286
BRISC and BRCA1-A complex member 1 OS=Homo sapiens GN=BABAM1 PE=1 SV=1	Q9NWV8		5	Q9NWV8	0	5	0.5	5.5	11	0.000102102	0.00689975	0.00689975
Bromodomain adjacent to zinc finger domain protein 1A OS=Homo sapiens GN=BAZ1A PE=1 SV=2	Q9NRL2	119	141	Q9NRL2	116.661	141	116.661	141	1.20863	0.835825	0.990185	0.990185
Bromodomain adjacent to zinc finger domain protein 2A OS=Homo sapiens GN=BAZ2A PE=1 SV=4	Q9UIF9	160	126	Q9UIF9	156.855	126	156.855	126	0.803292	0.636067	0.990185	0.990185
Bromodomain and PHD finger-containing protein 3 OS=Homo sapiens GN=BRPF3 PE=1 SV=2	Q9ULD4	2	7	Q9ULD4	1.96068	7	1.96068	7	3.57019	0.0442952	0.266987	0.266987
Bromodomain and WD repeat-containing protein 1 OS=Homo sapiens GN=BRWD1 PE=1 SV=4	Q9NSI6	20	19	Q9NSI6	19.6068	19	19.6068	19	0.969051	0.872297	0.990185	0.990185
Bromodomain and WD repeat-containing protein 3 OS=Homo sapiens GN=BRWD3 PE=1 SV=2	Q6RI45	10	3	Q6RI45	9.80341	3	9.80341	3	0.306016	0.0374671	0.231387	0.231387
Bromodomain-containing protein 1 OS=Homo sapiens GN=BRD1 PE=1 SV=1	O95696	34	35	O95696	33.3316	35	33.3316	35	1.05006	0.978439	0.996893	0.996893
Bromodomain-containing protein 1 OS=Homo sapiens GN=BRD1 PE=2 SV=1	B4E3L9		2	B4E3L9	0	2	0.5	2.5	5	0.0101028	0.0747393	0.0747393
Bromodomain-containing protein 2 OS=Homo sapiens GN=BRD2 PE=1 SV=2	P25440	123	124	P25440	120.582	124	120.582	124	1.02835	0.950705	0.994559	0.994559
Bromodomain-containing protein 3 OS=Homo sapiens GN=BRD3 PE=1 SV=1	Q15059	7	6	Q15059	6.86239	6	6.86239	6	0.874332	0.739844	0.990185	0.990185
Bromodomain-containing protein 4 OS=Homo sapiens GN=BRD4 PE=1 SV=2	O60885	9	11	O60885	8.82307	11	8.82307	11	1.24673	0.795691	0.990185	0.990185
Bromodomain-containing protein 7 OS=Homo sapiens GN=BRD7 PE=1 SV=1	Q9NPI1	16	12	Q9NPI1	15.6855	12	15.6855	12	0.76504	0.579258	0.990185	0.990185
Bromodomain-containing protein 8 OS=Homo sapiens GN=BRD8 PE=1 SV=2	Q9H0E9	5	10	Q9H0E9	4.9017	10	4.9017	10	2.04011	0.280501	0.787286	0.787286
Bromodomain-containing protein 9 OS=Homo sapiens GN=BRD9 PE=1 SV=2	Q9H8M2		2	Q9H8M2	0	2	0.5	2.5	5	0.0101028	0.0747393	0.0747393
BTB/POZ domain-containing protein 1 OS=Homo sapiens GN=BTBD1 PE=1 SV=1	Q9H0C5	2	1	Q9H0C5	1.96068	1	1.96068	1	0.510027	0.218768	0.761141	0.761141
BTB/POZ domain-containing protein KCTD12 OS=Homo sapiens GN=KCTD12 PE=1 SV=1	Q96CX2	3	4	Q96CX2	2.94102	4	2.94102	4	1.36007	0.68632	0.990185	0.990185
BUD13 homolog OS=Homo sapiens GN=BUD13 PE=1 SV=1	Q9BRD0	13	8	Q9BRD0	12.7444	8	12.7444	8	0.627725	0.376714	0.9697	0.9697
Bystin OS=Homo sapiens GN=BYSL PE=1 SV=3	Q13895	63	84	Q13895	61.7615	84	61.7615	84	1.36007	0.68632	0.990185	0.990185
C-1-tetrahydrofolate synthase, cytoplasmic OS=Homo sapiens GN=MTHFD1 PE=1 SV=3	P11586	5	5	P11586	4.9017	5	4.9017	5	1.02005	0.93997	0.990185	0.990185
C2 domain-containing protein 3 OS=Homo sapiens GN=C2CD3 PE=1 SV=4	Q4AC94	2	1	Q4AC94	1.96068	1	1.96068	1	0.510027	0.218768	0.761141	0.761141
CAAX prenyl protease 1 homolog OS=Homo sapiens GN=ZMPSTE24 PE=1 SV=2	O75844	2	3	O75844	1.96068	3	1.96068	3	1.53008	0.548485	0.990185	0.990185
CAAX prenyl protease 2 OS=Homo sapiens GN=RCE1 PE=1 SV=1	Q9Y256	4	1	Q9Y256	3.92136	1	3.92136	1	0.255013	0.0171111	0.11541	0.11541
Cactin OS=Homo sapiens GN=CACTIN PE=1 SV=3	Q8WUQ7	7	6	Q8WUQ7	6.86239	6	6.86239	6	0.874332	0.739844	0.990185	0.990185
CAD protein OS=Homo sapiens GN=CAD PE=1 SV=3	P27708	8	19	P27708	7.84273	19	7.84273	19	2.42263	0.172119	0.740302	0.740302
Cadherin-2 OS=Homo sapiens GN=CDH2 PE=1 SV=4	P19022	15	14	P19022	14.7051	14	14.7051	14	0.95205	0.849135	0.990185	0.990185
Calcineurin-binding protein cabin-1 OS=Homo sapiens GN=CABIN1 PE=1 SV=1	Q9Y6J0	14	7	Q9Y6J0	13.7248	7	13.7248	7	0.510027	0.218768	0.761141	0.761141
Calcium homeostasis endoplasmic reticulum protein OS=Homo sapiens GN=CHERP PE=1 SV=3	Q8IWX8	31	39	Q8IWX8	30.3906	39	30.3906	39	1.28329	0.75879	0.990185	0.990185
Calcium uniporter protein, mitochondrial OS=Homo sapiens GN=MCU PE=1 SV=1	Q8NE86	8	9	Q8NE86	7.84273	9	7.84273	9	1.14756	0.903793	0.990185	0.990185
Calcium uptake protein 1, mitochondrial OS=Homo sapiens GN=MICU1 PE=1 SV=1	Q9BPX6	4	4	Q9BPX6	3.92136	4	3.92136	4	1.02005	0.93997	0.990185	0.990185
Calcium uptake protein 2, mitochondrial OS=Homo sapiens GN=MICU2 PE=1 SV=2	Q8IYU8	3	7	Q8IYU8	2.94102	7	2.94102	7	2.38012	0.181567	0.759555	0.759555
Calcium/calmodulin-dependent protein kinase type II subunit alpha OS=Homo sapiens GN=CAMK2A PE=1 SV=2	Q9UQM7	8	10	Q9UQM7	7.84273	10	7.84273	10	1.27507	0.766956	0.990185	0.990185
Calcium/calmodulin-dependent protein kinase type II subunit delta OS=Homo sapiens GN=CAMK2D PE=1 SV=3	Q13557	7	10	Q13557	6.86239	10	6.86239	10	1.45722	0.603923	0.990185	0.990185
Calcium/calmodulin-dependent protein kinase type II subunit gamma OS=Homo sapiens GN=CAMK2G PE=1 SV=3	Q13555	5	7	Q13555	4.9017	7	4.9017	7	1.42807	0.627593	0.990185	0.990185
Calcium-binding mitochondrial carrier protein Aralar1 OS=Homo sapiens GN=SLC25A12 PE=1 SV=2	O75746	22	12	O75746	21.5675	12	21.5675	12	0.556393	0.277973	0.787286	0.787286
Calcium-binding mitochondrial carrier protein Aralar2 OS=Homo sapiens GN=SLC25A13 PE=1 SV=2	Q9UJS0	47	38	Q9UJS0	46.076	38	46.076	38	0.824724	0.667669	0.990185	0.990185
Calcium-binding mitochondrial carrier protein SCaMC-1 OS=Homo sapiens GN=SLC25A24 PE=1 SV=2	Q6NUK1	15	14	Q6NUK1	14.7051	14	14.7051	14	0.95205	0.849135	0.990185	0.990185
Calcium-transporting ATPase type 2C member 1 OS=Homo sapiens GN=ATP2C1 PE=1 SV=3	P98194	9	3	P98194	8.82307	3	8.82307	3	0.340018	0.0567606	0.307803	0.307803
Calmodulin OS=Homo sapiens GN=CALM1 PE=1 SV=2	P62158	15	13	P62158	14.7051	13	14.7051	13	0.884046	0.753782	0.990185	0.990185
Calmodulin-like protein 5 OS=Homo sapiens GN=CALML5 PE=1 SV=2	Q9NZT1	21	9	Q9NZT1	20.5872	9	20.5872	9	0.437166	0.13713	0.619379	0.619379
Calmodulin-regulated spectrin-associated protein 1 OS=Homo sapiens GN=CAMSAP1 PE=1 SV=2	Q5T5Y3	3	6	Q5T5Y3	2.94102	6	2.94102	6	2.04011	0.280501	0.787286	0.787286
Calnexin OS=Homo sapiens GN=CANX PE=1 SV=2	P27824	11	40	P27824	10.7837	40	10.7837	40	3.70929	0.0379914	0.234214	0.234214
cAMP-dependent protein kinase catalytic subunit alpha OS=Homo sapiens GN=PRKACA PE=1 SV=2	P17612	1	8	P17612	0.980341	8	0.980341	8	8.16043	0.000703537	0.0254869	0.0254869
cAMP-dependent protein kinase type I-alpha regulatory subunit OS=Homo sapiens GN=PRKAR1A PE=1 SV=1	P10644	1	2	P10644	0.980341	2	0.980341	2	2.04011	0.280501	0.787286	0.787286
cAMP-dependent protein kinase type II-alpha regulatory subunit OS=Homo sapiens GN=PRKAR2A PE=1 SV=2	P13861	7	26	P13861	6.86239	26	6.86239	26	3.78877	0.0348358	0.21743	0.21743
Cancer-related nucleoside-triphosphatase OS=Homo sapiens GN=NTPCR PE=1 SV=1	Q9BSD7	42	32	Q9BSD7	41.1743	32	41.1743	32	0.777184	0.597333	0.990185	0.990185
Capping protein (Actin filament) muscle Z-line, beta, isoform CRA_d OS=Homo sapiens GN=CAPZB PE=4 SV=1	B1AK88	3	2	B1AK88	2.94102	2	2.94102	2	0.680036	0.452864	0.990185	0.990185
Caprin-1 OS=Homo sapiens GN=CAPRIN1 PE=1 SV=2	Q14444	6	10	Q14444	5.88204	10	5.88204	10	1.70009	0.438032	0.990185	0.990185
Carbohydrate sulfotransferase 14 OS=Homo sapiens GN=CHST14 PE=1 SV=2	Q8NCH0	1	3	Q8NCH0	0.980341	3	0.980341	3	3.06016	0.0793391	0.389927	0.389927
Carbonic anhydrase 2 OS=Homo sapiens GN=CA2 PE=1 SV=2	P00918	1	2	P00918	0.980341	2	0.980341	2	2.04011	0.280501	0.787286	0.787286
Carbonyl reductase [NADPH] 1 OS=Homo sapiens GN=CBR1 PE=1 SV=3	P16152	2	1	P16152	1.96068	1	1.96068	1	0.510027	0.218768	0.761141	0.761141
Carbonyl reductase family member 4 OS=Homo sapiens GN=CBR4 PE=1 SV=3	Q8N4T8	2	1	Q8N4T8	1.96068	1	1.96068	1	0.510027	0.218768	0.761141	0.761141
Carnitine O-palmitoyltransferase 1, brain isoform OS=Homo sapiens GN=CPT1C PE=1 SV=1	Q8TCG5	2		Q8TCG5	1.96068	0	2.46068	0.5	0.203196	0.00573351	0.0674192	0.0674192
Cartilage-associated protein OS=Homo sapiens GN=CRTAP PE=1 SV=1	O75718	15	12	O75718	14.7051	12	14.7051	12	0.816043	0.654893	0.990185	0.990185
Casein kinase I isoform alpha OS=Homo sapiens GN=CSNK1A1 PE=1 SV=2	P48729	4	8	P48729	3.92136	8	3.92136	8	2.04011	0.280501	0.787286	0.787286
Casein kinase I isoform alpha-like OS=Homo sapiens GN=CSNK1A1L PE=2 SV=2	Q8N752	1	2	Q8N752	0.980341	2	0.980341	2	2.04011	0.280501	0.787286	0.787286
Casein kinase I isoform delta OS=Homo sapiens GN=CSNK1D PE=1 SV=2	P48730	3	3	P48730	2.94102	3	2.94102	3	1.02005	0.93997	0.990185	0.990185
Casein kinase I isoform epsilon OS=Homo sapiens GN=CSNK1E PE=1 SV=1	P49674	6	5	P49674	5.88204	5	5.88204	5	0.850045	0.704701	0.990185	0.990185
Casein kinase I isoform gamma-1 OS=Homo sapiens GN=CSNK1G1 PE=1 SV=1	Q9HCP0	5	4	Q9HCP0	4.9017	4	4.9017	4	0.816043	0.654893	0.990185	0.990185
Casein kinase I isoform gamma-2 OS=Homo sapiens GN=CSNK1G2 PE=1 SV=1	P78368	4	3	P78368	3.92136	3	3.92136	3	0.76504	0.579258	0.990185	0.990185
Casein kinase I isoform gamma-3 OS=Homo sapiens GN=CSNK1G3 PE=1 SV=2	Q9Y6M4	7	5	Q9Y6M4	6.86239	5	6.86239	5	0.72861	0.52495	0.990185	0.990185
Casein kinase II subunit alpha OS=Homo sapiens GN=CSNK2A1 PE=1 SV=1	P68400	69	90	P68400	67.6435	90	67.6435	90	1.3305	0.713436	0.990185	0.990185
Casein kinase II subunit alpha' OS=Homo sapiens GN=CSNK2A2 PE=1 SV=1	P19784	13	27	P19784	12.7444	27	12.7444	27	2.11857	0.253432	0.787286	0.787286
Casein kinase II subunit beta OS=Homo sapiens GN=CSNK2B PE=1 SV=1	P67870	31	37	P67870	30.3906	37	30.3906	37	1.21748	0.826349	0.990185	0.990185
Caseinolytic peptidase B protein homolog OS=Homo sapiens GN=CLPB PE=1 SV=1	Q9H078	5	8	Q9H078	4.9017	8	4.9017	8	1.63209	0.479239	0.990185	0.990185
CASP8-associated protein 2 OS=Homo sapiens GN=CASP8AP2 PE=1 SV=1	Q9UKL3	8	4	Q9UKL3	7.84273	4	7.84273	4	0.510027	0.218768	0.761141	0.761141
Caspase activity and apoptosis inhibitor 1 OS=Homo sapiens GN=CAAP1 PE=1 SV=2	Q9H8G2	18	17	Q9H8G2	17.6461	17	17.6461	17	0.963384	0.864608	0.990185	0.990185
Caspase-14 OS=Homo sapiens GN=CASP14 PE=1 SV=2	P31944	13	7	P31944	12.7444	7	12.7444	7	0.54926	0.268564	0.787286	0.787286
Cat eye syndrome critical region protein 2 OS=Homo sapiens GN=CECR2 PE=1 SV=2	Q9BXF3	3	4	Q9BXF3	2.94102	4	2.94102	4	1.36007	0.68632	0.990185	0.990185
Catalase OS=Homo sapiens GN=CAT PE=1 SV=3	P04040	10	13	P04040	9.80341	13	9.80341	13	1.32607	0.717588	0.990185	0.990185
Catechol O-methyltransferase domain-containing protein 1 OS=Homo sapiens GN=COMTD1 PE=1 SV=1	Q86VU5	9	6	Q86VU5	8.82307	6	8.82307	6	0.680036	0.452864	0.990185	0.990185
Catenin alpha-1 OS=Homo sapiens GN=CTNNA1 PE=1 SV=1	P35221	65	74	P35221	63.7221	74	63.7221	74	1.16129	0.888121	0.990185	0.990185
Catenin beta-1 OS=Homo sapiens GN=CTNNB1 PE=1 SV=1	P35222	58	57	P35222	56.8598	57	56.8598	57	1.00247	0.916951	0.990185	0.990185
Catenin delta-1 OS=Homo sapiens GN=CTNND1 PE=1 SV=1	O60716	25	25	O60716	24.5085	25	24.5085	25	1.02005	0.93997	0.990185	0.990185
Cathepsin D OS=Homo sapiens GN=CTSD PE=1 SV=1	P07339	1	5	P07339	0.980341	5	0.980341	5	5.10027	0.00917772	0.0747393	0.0747393
Cation-independent mannose-6-phosphate receptor OS=Homo sapiens GN=IGF2R PE=1 SV=3	P11717	9	3	P11717	8.82307	3	8.82307	3	0.340018	0.0567606	0.307803	0.307803
CCAAT/enhancer-binding protein beta OS=Homo sapiens GN=CEBPB PE=1 SV=2	P17676	7	10	P17676	6.86239	10	6.86239	10	1.45722	0.603923	0.990185	0.990185
CCAAT/enhancer-binding protein zeta OS=Homo sapiens GN=CEBPZ PE=1 SV=3	Q03701	412	388	Q03701	403.9	388	403.9	388	0.960633	0.860865	0.990185	0.990185
CCR4-NOT transcription complex subunit 1 OS=Homo sapiens GN=CNOT1 PE=1 SV=2	A5YKK6	23	25	A5YKK6	22.5478	25	22.5478	25	1.10875	0.949311	0.994559	0.994559
CCR4-NOT transcription complex subunit 11 OS=Homo sapiens GN=CNOT11 PE=1 SV=1	Q9UKZ1		2	Q9UKZ1	0	2	0.5	2.5	5	0.0101028	0.0747393	0.0747393
CCR4-NOT transcription complex subunit 2 OS=Homo sapiens GN=CNOT2 PE=1 SV=1	Q9NZN8		2	Q9NZN8	0	2	0.5	2.5	5	0.0101028	0.0747393	0.0747393
CCR4-NOT transcription complex subunit 3 OS=Homo sapiens GN=CNOT3 PE=1 SV=1	O75175	1	2	O75175	0.980341	2	0.980341	2	2.04011	0.280501	0.787286	0.787286
CCR4-NOT transcription complex subunit 7 OS=Homo sapiens GN=CNOT7 PE=1 SV=3	Q9UIV1	3	8	Q9UIV1	2.94102	8	2.94102	8	2.72014	0.119149	0.546592	0.546592
CD109 antigen OS=Homo sapiens GN=CD109 PE=1 SV=2	Q6YHK3	4	1	Q6YHK3	3.92136	1	3.92136	1	0.255013	0.0171111	0.11541	0.11541
CD2 antigen cytoplasmic tail-binding protein 2 OS=Homo sapiens GN=CD2BP2 PE=1 SV=1	O95400	3	1	O95400	2.94102	1	2.94102	1	0.340018	0.0567606	0.307803	0.307803
CD44 antigen (Fragment) OS=Homo sapiens GN=CD44 PE=4 SV=1	H0YD17		2	H0YD17	0	2	0.5	2.5	5	0.0101028	0.0747393	0.0747393
CD59 glycoprotein OS=Homo sapiens GN=CD59 PE=1 SV=1	P13987	7	7	P13987	6.86239	7	6.86239	7	1.02005	0.93997	0.990185	0.990185
Cdc42 effector protein 1 OS=Homo sapiens GN=CDC42EP1 PE=1 SV=1	Q00587	2	4	Q00587	1.96068	4	1.96068	4	2.04011	0.280501	0.787286	0.787286
CDGSH iron-sulfur domain-containing protein 2 OS=Homo sapiens GN=CISD2 PE=1 SV=1	Q8N5K1	1	2	Q8N5K1	0.980341	2	0.980341	2	2.04011	0.280501	0.787286	0.787286
CDK5 regulatory subunit-associated protein 2 OS=Homo sapiens GN=CDK5RAP2 PE=1 SV=5	Q96SN8	32	40	Q96SN8	31.3709	40	31.3709	40	1.27507	0.766956	0.990185	0.990185
CDK5 regulatory subunit-associated protein 3 OS=Homo sapiens GN=CDK5RAP3 PE=1 SV=2	Q96JB5	19	28	Q96JB5	18.6265	28	18.6265	28	1.50324	0.568303	0.990185	0.990185
CDK-activating kinase assembly factor MAT1 OS=Homo sapiens GN=MNAT1 PE=1 SV=1	P51948	3	4	P51948	2.94102	4	2.94102	4	1.36007	0.68632	0.990185	0.990185
CDKN2A-interacting protein OS=Homo sapiens GN=CDKN2AIP PE=1 SV=3	Q9NXV6	2	2	Q9NXV6	1.96068	2	1.96068	2	1.02005	0.93997	0.990185	0.990185
CDP-diacylglycerol--inositol 3-phosphatidyltransferase OS=Homo sapiens GN=CDIPT PE=1 SV=1	O14735	4	3	O14735	3.92136	3	3.92136	3	0.76504	0.579258	0.990185	0.990185
Cell cycle and apoptosis regulator protein 2 OS=Homo sapiens GN=CCAR2 PE=1 SV=2	Q8N163	13	15	Q8N163	12.7444	15	12.7444	15	1.17698	0.870487	0.990185	0.990185
Cell cycle checkpoint protein RAD17 OS=Homo sapiens GN=RAD17 PE=1 SV=2	O75943		3	O75943	0	3	0.5	3.5	7	0.00173196	0.0323729	0.0323729
Cell differentiation protein RCD1 homolog OS=Homo sapiens GN=RQCD1 PE=1 SV=1	Q92600	8	8	Q92600	7.84273	8	7.84273	8	1.02005	0.93997	0.990185	0.990185
Cell division control protein 42 homolog OS=Homo sapiens GN=CDC42 PE=1 SV=2	P60953	32	27	P60953	31.3709	27	31.3709	27	0.86067	0.720126	0.990185	0.990185
Cell division control protein 45 homolog OS=Homo sapiens GN=CDC45 PE=1 SV=1	O75419		5	O75419	0	5	0.5	5.5	11	0.000102102	0.00689975	0.00689975
Cell division control protein 6 homolog OS=Homo sapiens GN=CDC6 PE=1 SV=1	Q99741	16	14	Q99741	15.6855	14	15.6855	14	0.892547	0.765919	0.990185	0.990185
Cell division cycle 5-like protein OS=Homo sapiens GN=CDC5L PE=1 SV=2	Q99459	87	79	Q99459	85.2896	79	85.2896	79	0.926255	0.813455	0.990185	0.990185
Cell division cycle 7-related protein kinase OS=Homo sapiens GN=CDC7 PE=1 SV=1	O00311	5	16	O00311	4.9017	16	4.9017	16	3.26417	0.062599	0.33842	0.33842
Cell division cycle and apoptosis regulator protein 1 OS=Homo sapiens GN=CCAR1 PE=1 SV=2	Q8IX12	9	3	Q8IX12	8.82307	3	8.82307	3	0.340018	0.0567606	0.307803	0.307803
Cell division cycle protein 16 homolog OS=Homo sapiens GN=CDC16 PE=1 SV=2	Q13042	15	16	Q13042	14.7051	16	14.7051	16	1.08806	0.974323	0.996812	0.996812
Cell division cycle protein 20 homolog OS=Homo sapiens GN=CDC20 PE=1 SV=2	Q12834	4	2	Q12834	3.92136	2	3.92136	2	0.510027	0.218768	0.761141	0.761141
Cell division cycle protein 23 homolog OS=Homo sapiens GN=CDC23 PE=1 SV=3	Q9UJX2	13	25	Q9UJX2	12.7444	25	12.7444	25	1.96164	0.310646	0.861321	0.861321
Cell division cycle protein 27 homolog OS=Homo sapiens GN=CDC27 PE=1 SV=2	P30260	46	57	P30260	45.0957	57	45.0957	57	1.26398	0.778088	0.990185	0.990185
Cell division cycle-associated 7-like protein OS=Homo sapiens GN=CDCA7L PE=1 SV=2	Q96GN5	17	14	Q96GN5	16.6658	14	16.6658	14	0.840044	0.690119	0.990185	0.990185
Cell division cycle-associated protein 2 OS=Homo sapiens GN=CDCA2 PE=1 SV=2	Q69YH5	26	18	Q69YH5	25.4889	18	25.4889	18	0.706191	0.491586	0.990185	0.990185
Cell division cycle-associated protein 7 OS=Homo sapiens GN=CDCA7 PE=1 SV=1	Q9BWT1	24	13	Q9BWT1	23.5282	13	23.5282	13	0.552529	0.272864	0.787286	0.787286
Cell growth-regulating nucleolar protein OS=Homo sapiens GN=LYAR PE=1 SV=2	Q9NX58	202	165	Q9NX58	198.029	165	198.029	165	0.833212	0.680123	0.990185	0.990185
Cellular nucleic acid-binding protein OS=Homo sapiens GN=CNBP PE=1 SV=1	P62633	3	8	P62633	2.94102	8	2.94102	8	2.72014	0.119149	0.546592	0.546592
Cellular tumor antigen p53 OS=Homo sapiens GN=TP53 PE=1 SV=4	P04637	222	283	P04637	217.636	283	217.636	283	1.30034	0.74212	0.990185	0.990185
Centrin-2 OS=Homo sapiens GN=CETN2 PE=1 SV=1	P41208	14	16	P41208	13.7248	16	13.7248	16	1.16578	0.883052	0.990185	0.990185
Centrin-3 OS=Homo sapiens GN=CETN3 PE=2 SV=2	O15182		2	O15182	0	2	0.5	2.5	5	0.0101028	0.0747393	0.0747393
Centriolar coiled-coil protein of 110 kDa OS=Homo sapiens GN=CCP110 PE=1 SV=3	O43303	2	3	O43303	1.96068	3	1.96068	3	1.53008	0.548485	0.990185	0.990185
Centriolin OS=Homo sapiens GN=CNTRL PE=1 SV=2	Q7Z7A1	5	4	Q7Z7A1	4.9017	4	4.9017	4	0.816043	0.654893	0.990185	0.990185
Centrobin OS=Homo sapiens GN=CNTROB PE=1 SV=1	Q8N137	4	2	Q8N137	3.92136	2	3.92136	2	0.510027	0.218768	0.761141	0.761141
Centromere protein C OS=Homo sapiens GN=CENPC PE=1 SV=2	Q03188	41	27	Q03188	40.194	27	40.194	27	0.671743	0.440656	0.990185	0.990185
Centromere protein F OS=Homo sapiens GN=CENPF PE=1 SV=2	P49454	79	65	P49454	77.4469	65	77.4469	65	0.839285	0.689009	0.990185	0.990185
Centromere protein H OS=Homo sapiens GN=CENPH PE=1 SV=1	Q9H3R5	9	8	Q9H3R5	8.82307	8	8.82307	8	0.906714	0.786017	0.990185	0.990185
Centromere protein I OS=Homo sapiens GN=CENPI PE=1 SV=2	Q92674		5	Q92674	0	5	0.5	5.5	11	0.000102102	0.00689975	0.00689975
Centromere protein K OS=Homo sapiens GN=CENPK PE=1 SV=1	Q9BS16	3	3	Q9BS16	2.94102	3	2.94102	3	1.02005	0.93997	0.990185	0.990185
Centromere protein L OS=Homo sapiens GN=CENPL PE=1 SV=2	Q8N0S6	6	8	Q8N0S6	5.88204	8	5.88204	8	1.36007	0.68632	0.990185	0.990185
Centromere protein M OS=Homo sapiens GN=CENPM PE=1 SV=1	Q9NSP4	7	8	Q9NSP4	6.86239	8	6.86239	8	1.16578	0.883052	0.990185	0.990185
Centromere protein N OS=Homo sapiens GN=CENPN PE=1 SV=2	Q96H22	15	10	Q96H22	14.7051	10	14.7051	10	0.680036	0.452864	0.990185	0.990185
Centromere protein O OS=Homo sapiens GN=CENPO PE=1 SV=1	Q9BU64	4	7	Q9BU64	3.92136	7	3.92136	7	1.78509	0.391564	0.975855	0.975855
Centromere protein P OS=Homo sapiens GN=CENPP PE=1 SV=1	Q6IPU0	3	1	Q6IPU0	2.94102	1	2.94102	1	0.340018	0.0567606	0.307803	0.307803
Centromere protein Q OS=Homo sapiens GN=CENPQ PE=1 SV=1	Q7L2Z9	2		Q7L2Z9	1.96068	0	2.46068	0.5	0.203196	0.00573351	0.0674192	0.0674192
Centromere protein R OS=Homo sapiens GN=ITGB3BP PE=1 SV=2	Q13352	2	2	Q13352	1.96068	2	1.96068	2	1.02005	0.93997	0.990185	0.990185
Centromere protein T OS=Homo sapiens GN=CENPT PE=1 SV=2	Q96BT3	4	7	Q96BT3	3.92136	7	3.92136	7	1.78509	0.391564	0.975855	0.975855
Centromere protein U OS=Homo sapiens GN=CENPU PE=1 SV=1	Q71F23	9	12	Q71F23	8.82307	12	8.82307	12	1.36007	0.68632	0.990185	0.990185
Centromere protein V OS=Homo sapiens GN=CENPV PE=1 SV=1	Q7Z7K6	107	144	Q7Z7K6	104.896	144	104.896	144	1.37278	0.674962	0.990185	0.990185
Centromere/kinetochore protein zw10 homolog OS=Homo sapiens GN=ZW10 PE=1 SV=3	O43264	4	11	O43264	3.92136	11	3.92136	11	2.80515	0.107483	0.509257	0.509257
Centromere-associated protein E OS=Homo sapiens GN=CENPE PE=1 SV=2	Q02224	19	27	Q02224	18.6265	27	18.6265	27	1.44955	0.610067	0.990185	0.990185
Centrosomal protein KIAA1731 OS=Homo sapiens GN=KIAA1731 PE=2 SV=4	Q9C0D2	2	1	Q9C0D2	1.96068	1	1.96068	1	0.510027	0.218768	0.761141	0.761141
Centrosomal protein of 128 kDa OS=Homo sapiens GN=CEP128 PE=1 SV=2	Q6ZU80	13	7	Q6ZU80	12.7444	7	12.7444	7	0.54926	0.268564	0.787286	0.787286
Centrosomal protein of 135 kDa OS=Homo sapiens GN=CEP135 PE=1 SV=2	Q66GS9	10	10	Q66GS9	9.80341	10	9.80341	10	1.02005	0.93997	0.990185	0.990185
Centrosomal protein of 152 kDa OS=Homo sapiens GN=CEP152 PE=1 SV=4	O94986	7	3	O94986	6.86239	3	6.86239	3	0.437166	0.13713	0.619379	0.619379
Centrosomal protein of 162 kDa OS=Homo sapiens GN=KIAA1009 PE=1 SV=2	Q5TB80	3	2	Q5TB80	2.94102	2	2.94102	2	0.680036	0.452864	0.990185	0.990185
Centrosomal protein of 170 kDa OS=Homo sapiens GN=CEP170 PE=1 SV=1	Q5SW79	19	17	Q5SW79	18.6265	17	18.6265	17	0.912679	0.794428	0.990185	0.990185
Centrosomal protein of 192 kDa OS=Homo sapiens GN=CEP192 PE=1 SV=2	Q8TEP8	9	7	Q8TEP8	8.82307	7	8.82307	7	0.793375	0.62138	0.990185	0.990185
Centrosomal protein of 290 kDa OS=Homo sapiens GN=CEP290 PE=1 SV=2	O15078	66	52	O15078	64.7025	52	64.7025	52	0.803679	0.636638	0.990185	0.990185
Centrosomal protein of 41 kDa OS=Homo sapiens GN=CEP41 PE=1 SV=1	Q9BYV8		2	Q9BYV8	0	2	0.5	2.5	5	0.0101028	0.0747393	0.0747393
Centrosomal protein of 44 kDa OS=Homo sapiens GN=CEP44 PE=1 SV=2	Q9C0F1	1	6	Q9C0F1	0.980341	6	0.980341	6	6.12032	0.00362546	0.0603784	0.0603784
Centrosomal protein of 55 kDa OS=Homo sapiens GN=CEP55 PE=1 SV=3	Q53EZ4	7	12	Q53EZ4	6.86239	12	6.86239	12	1.74866	0.410826	0.990185	0.990185
Centrosomal protein of 57 kDa OS=Homo sapiens GN=CEP57 PE=1 SV=2	Q86XR8	4	4	Q86XR8	3.92136	4	3.92136	4	1.02005	0.93997	0.990185	0.990185
Centrosomal protein of 78 kDa OS=Homo sapiens GN=CEP78 PE=1 SV=1	Q5JTW2	1	2	Q5JTW2	0.980341	2	0.980341	2	2.04011	0.280501	0.787286	0.787286
Centrosomal protein of 89 kDa OS=Homo sapiens GN=CEP89 PE=1 SV=3	Q96ST8	2	1	Q96ST8	1.96068	1	1.96068	1	0.510027	0.218768	0.761141	0.761141
Centrosomal protein POC5 OS=Homo sapiens GN=POC5 PE=1 SV=2	Q8NA72	3	2	Q8NA72	2.94102	2	2.94102	2	0.680036	0.452864	0.990185	0.990185
Centrosome-associated protein 350 OS=Homo sapiens GN=CEP350 PE=1 SV=1	Q5VT06	29	30	Q5VT06	28.4299	30	28.4299	30	1.05523	0.984967	0.997457	0.997457
Centrosome-associated protein CEP250 OS=Homo sapiens GN=CEP250 PE=1 SV=2	Q9BV73	95	85	Q9BV73	93.1324	85	93.1324	85	0.912679	0.794428	0.990185	0.990185
Ceroid-lipofuscinosis neuronal protein 6 OS=Homo sapiens GN=CLN6 PE=1 SV=1	Q9NWW5	2	2	Q9NWW5	1.96068	2	1.96068	2	1.02005	0.93997	0.990185	0.990185
CGG triplet repeat-binding protein 1 OS=Homo sapiens GN=CGGBP1 PE=1 SV=2	Q9UFW8	7	9	Q9UFW8	6.86239	9	6.86239	9	1.3115	0.731388	0.990185	0.990185
Chaperone activity of bc1 complex-like, mitochondrial OS=Homo sapiens GN=ADCK3 PE=1 SV=1	Q8NI60		3	Q8NI60	0	3	0.5	3.5	7	0.00173196	0.0323729	0.0323729
Charged multivesicular body protein 1a OS=Homo sapiens GN=CHMP1A PE=1 SV=1	Q9HD42	4	4	Q9HD42	3.92136	4	3.92136	4	1.02005	0.93997	0.990185	0.990185
Charged multivesicular body protein 2a OS=Homo sapiens GN=CHMP2A PE=1 SV=1	O43633	1	2	O43633	0.980341	2	0.980341	2	2.04011	0.280501	0.787286	0.787286
Charged multivesicular body protein 2b OS=Homo sapiens GN=CHMP2B PE=1 SV=1	Q9UQN3	5	5	Q9UQN3	4.9017	5	4.9017	5	1.02005	0.93997	0.990185	0.990185
Charged multivesicular body protein 4b OS=Homo sapiens GN=CHMP4B PE=1 SV=1	Q9H444	2	2	Q9H444	1.96068	2	1.96068	2	1.02005	0.93997	0.990185	0.990185
Charged multivesicular body protein 6 OS=Homo sapiens GN=CHMP6 PE=1 SV=3	Q96FZ7	2		Q96FZ7	1.96068	0	2.46068	0.5	0.203196	0.00573351	0.0674192	0.0674192
Checkpoint protein HUS1 OS=Homo sapiens GN=HUS1 PE=1 SV=1	O60921		2	O60921	0	2	0.5	2.5	5	0.0101028	0.0747393	0.0747393
Chloride intracellular channel protein 1 OS=Homo sapiens GN=CLIC1 PE=1 SV=4	O00299	6	7	O00299	5.88204	7	5.88204	7	1.19006	0.856019	0.990185	0.990185
Chondroitin sulfate glucuronyltransferase OS=Homo sapiens GN=CHPF2 PE=2 SV=2	Q9P2E5		2	Q9P2E5	0	2	0.5	2.5	5	0.0101028	0.0747393	0.0747393
Chondroitin sulfate synthase 1 OS=Homo sapiens GN=CHSY1 PE=1 SV=3	Q86X52	4	3	Q86X52	3.92136	3	3.92136	3	0.76504	0.579258	0.990185	0.990185
Chondroitin sulfate synthase 2 OS=Homo sapiens GN=CHPF PE=1 SV=2	Q8IZ52	2	2	Q8IZ52	1.96068	2	1.96068	2	1.02005	0.93997	0.990185	0.990185
Chromatin assembly factor 1 subunit A OS=Homo sapiens GN=CHAF1A PE=1 SV=2	Q13111	9	14	Q13111	8.82307	14	8.82307	14	1.58675	0.508865	0.990185	0.990185
Chromatin assembly factor 1 subunit B OS=Homo sapiens GN=CHAF1B PE=1 SV=1	Q13112	7	5	Q13112	6.86239	5	6.86239	5	0.72861	0.52495	0.990185	0.990185
Chromatin complexes subunit BAP18 OS=Homo sapiens GN=BAP18 PE=1 SV=1	Q8IXM2	22	28	Q8IXM2	21.5675	28	21.5675	28	1.29825	0.744144	0.990185	0.990185
Chromatin modification-related protein MEAF6 OS=Homo sapiens GN=MEAF6 PE=1 SV=1	Q9HAF1	29	35	Q9HAF1	28.4299	35	28.4299	35	1.2311	0.81195	0.990185	0.990185
Chromatin target of PRMT1 protein OS=Homo sapiens GN=CHTOP PE=1 SV=2	Q9Y3Y2	135	108	Q9Y3Y2	132.346	108	132.346	108	0.816043	0.654893	0.990185	0.990185
Chromobox protein homolog 1 OS=Homo sapiens GN=CBX1 PE=1 SV=1	P83916	390	350	P83916	382.333	350	382.333	350	0.915433	0.7983	0.990185	0.990185
Chromobox protein homolog 2 OS=Homo sapiens GN=CBX2 PE=1 SV=2	Q14781	87	71	Q14781	85.2896	71	85.2896	71	0.832457	0.679018	0.990185	0.990185
Chromobox protein homolog 3 OS=Homo sapiens GN=CBX3 PE=1 SV=4	Q13185	319	272	Q13185	312.729	272	312.729	272	0.869763	0.733265	0.990185	0.990185
Chromobox protein homolog 5 OS=Homo sapiens GN=CBX5 PE=1 SV=1	P45973	287	254	P45973	281.358	254	281.358	254	0.902765	0.780431	0.990185	0.990185
Chromobox protein homolog 6 OS=Homo sapiens GN=CBX6 PE=1 SV=1	O95503	7	7	O95503	6.86239	7	6.86239	7	1.02005	0.93997	0.990185	0.990185
Chromobox protein homolog 8 OS=Homo sapiens GN=CBX8 PE=1 SV=3	Q9HC52	73	62	Q9HC52	71.5649	62	71.5649	62	0.866347	0.728335	0.990185	0.990185
Chromodomain Y-like protein OS=Homo sapiens GN=CDYL PE=1 SV=2	Q9Y232	17	18	Q9Y232	16.6658	18	16.6658	18	1.08006	0.984127	0.997457	0.997457
Chromodomain-helicase-DNA-binding protein 1 OS=Homo sapiens GN=CHD1 PE=1 SV=2	O14646	294	266	O14646	288.22	266	288.22	266	0.922906	0.808775	0.990185	0.990185
Chromodomain-helicase-DNA-binding protein 1-like OS=Homo sapiens GN=CHD1L PE=1 SV=2	Q86WJ1	7	27	Q86WJ1	6.86239	27	6.86239	27	3.93449	0.0297712	0.188837	0.188837
Chromodomain-helicase-DNA-binding protein 2 OS=Homo sapiens GN=CHD2 PE=1 SV=2	O14647	55	45	O14647	53.9187	45	53.9187	45	0.834589	0.682141	0.990185	0.990185
Chromodomain-helicase-DNA-binding protein 3 OS=Homo sapiens GN=CHD3 PE=1 SV=3	Q12873	123	132	Q12873	120.582	132	120.582	132	1.09469	0.96625	0.995135	0.995135
Chromodomain-helicase-DNA-binding protein 4 OS=Homo sapiens GN=CHD4 PE=1 SV=2	Q14839	342	391	Q14839	335.277	391	335.277	391	1.1662	0.882572	0.990185	0.990185
Chromodomain-helicase-DNA-binding protein 6 OS=Homo sapiens GN=CHD6 PE=1 SV=4	Q8TD26	46	41	Q8TD26	45.0957	41	45.0957	41	0.909178	0.789495	0.990185	0.990185
Chromodomain-helicase-DNA-binding protein 7 OS=Homo sapiens GN=CHD7 PE=1 SV=3	Q9P2D1	38	38	Q9P2D1	37.2529	38	37.2529	38	1.02005	0.93997	0.990185	0.990185
Chromodomain-helicase-DNA-binding protein 8 OS=Homo sapiens GN=CHD8 PE=1 SV=5	Q9HCK8	79	94	Q9HCK8	77.4469	94	77.4469	94	1.21373	0.830352	0.990185	0.990185
Chromodomain-helicase-DNA-binding protein 9 OS=Homo sapiens GN=CHD9 PE=1 SV=2	Q3L8U1		2	Q3L8U1	0	2	0.5	2.5	5	0.0101028	0.0747393	0.0747393
Chromosome alignment-maintaining phosphoprotein 1 OS=Homo sapiens GN=CHAMP1 PE=1 SV=2	Q96JM3	35	44	Q96JM3	34.3119	44	34.3119	44	1.28235	0.75972	0.990185	0.990185
Chromosome transmission fidelity protein 18 homolog OS=Homo sapiens GN=CHTF18 PE=1 SV=1	Q8WVB6	6	17	Q8WVB6	5.88204	17	5.88204	17	2.89015	0.0970491	0.468448	0.468448
Chromosome-associated kinesin KIF4A OS=Homo sapiens GN=KIF4A PE=1 SV=3	O95239	53	57	O95239	51.9581	57	51.9581	57	1.09704	0.963406	0.995135	0.995135
Cingulin OS=Homo sapiens GN=CGN PE=1 SV=2	Q9P2M7	56	43	Q9P2M7	54.8991	43	54.8991	43	0.783255	0.606359	0.990185	0.990185
Cip1-interacting zinc finger protein OS=Homo sapiens GN=CIZ1 PE=1 SV=2	Q9ULV3	77	71	Q9ULV3	75.4862	71	75.4862	71	0.940569	0.833332	0.990185	0.990185
Cirhin OS=Homo sapiens GN=CIRH1A PE=1 SV=1	Q969X6	248	303	Q969X6	243.125	303	243.125	303	1.24628	0.796162	0.990185	0.990185
Citrate synthase, mitochondrial OS=Homo sapiens GN=CS PE=1 SV=2	O75390	2	1	O75390	1.96068	1	1.96068	1	0.510027	0.218768	0.761141	0.761141
Citron Rho-interacting kinase OS=Homo sapiens GN=CIT PE=1 SV=2	O14578	31	27	O14578	30.3906	27	30.3906	27	0.888434	0.760054	0.990185	0.990185
CLASP1 protein OS=Homo sapiens GN=CLASP1 PE=2 SV=1	B7ZLX3	1	2	B7ZLX3	0.980341	2	0.980341	2	2.04011	0.280501	0.787286	0.787286
Claspin OS=Homo sapiens GN=CLSPN PE=1 SV=3	Q9HAW4	9	30	Q9HAW4	8.82307	30	8.82307	30	3.40018	0.0536041	0.307803	0.307803
Clathrin heavy chain 1 OS=Homo sapiens GN=CLTC PE=1 SV=5	Q00610	10	36	Q00610	9.80341	36	9.80341	36	3.67219	0.0395702	0.24352	0.24352
Claudin domain-containing protein 1 OS=Homo sapiens GN=CLDND1 PE=1 SV=1	Q9NY35	4	3	Q9NY35	3.92136	3	3.92136	3	0.76504	0.579258	0.990185	0.990185
Cleavage and polyadenylation specificity factor subunit 1 OS=Homo sapiens GN=CPSF1 PE=1 SV=2	Q10570	54	73	Q10570	52.9384	73	52.9384	73	1.37896	0.669505	0.990185	0.990185
Cleavage and polyadenylation specificity factor subunit 2 OS=Homo sapiens GN=CPSF2 PE=1 SV=2	Q9P2I0	36	36	Q9P2I0	35.2923	36	35.2923	36	1.02005	0.93997	0.990185	0.990185
Cleavage and polyadenylation specificity factor subunit 3 OS=Homo sapiens GN=CPSF3 PE=1 SV=1	Q9UKF6	18	16	Q9UKF6	17.6461	16	17.6461	16	0.906714	0.786017	0.990185	0.990185
Cleavage and polyadenylation specificity factor subunit 4 OS=Homo sapiens GN=CPSF4 PE=1 SV=1	O95639	13	23	O95639	12.7444	23	12.7444	23	1.80471	0.38158	0.975855	0.975855
Cleavage and polyadenylation specificity factor subunit 5 OS=Homo sapiens GN=NUDT21 PE=1 SV=1	O43809	33	33	O43809	32.3512	33	32.3512	33	1.02005	0.93997	0.990185	0.990185
Cleavage and polyadenylation specificity factor subunit 6 OS=Homo sapiens GN=CPSF6 PE=1 SV=2	Q16630	13	15	Q16630	12.7444	15	12.7444	15	1.17698	0.870487	0.990185	0.990185
Cleavage and polyadenylation specificity factor subunit 7 OS=Homo sapiens GN=CPSF7 PE=1 SV=1	Q8N684	28	28	Q8N684	27.4495	28	27.4495	28	1.02005	0.93997	0.990185	0.990185
Cleavage stimulation factor subunit 1 OS=Homo sapiens GN=CSTF1 PE=1 SV=1	Q05048	25	24	Q05048	24.5085	24	24.5085	24	0.979251	0.886053	0.990185	0.990185
Cleavage stimulation factor subunit 2 OS=Homo sapiens GN=CSTF2 PE=1 SV=1	P33240	22	19	P33240	21.5675	19	21.5675	19	0.880955	0.749355	0.990185	0.990185
Cleavage stimulation factor subunit 3 OS=Homo sapiens GN=CSTF3 PE=1 SV=1	Q12996	52	32	Q12996	50.9777	32	50.9777	32	0.627725	0.376714	0.9697	0.9697
CLIP-associating protein 1 OS=Homo sapiens GN=CLASP1 PE=1 SV=1	Q7Z460	5	5	Q7Z460	4.9017	5	4.9017	5	1.02005	0.93997	0.990185	0.990185
CLIP-associating protein 2 OS=Homo sapiens GN=CLASP2 PE=1 SV=2	O75122	7	5	O75122	6.86239	5	6.86239	5	0.72861	0.52495	0.990185	0.990185
C-Myc-binding protein OS=Homo sapiens GN=MYCBP PE=1 SV=3	Q99417	1	2	Q99417	0.980341	2	0.980341	2	2.04011	0.280501	0.787286	0.787286
Coatomer subunit alpha OS=Homo sapiens GN=COPA PE=1 SV=2	P53621	9	21	P53621	8.82307	21	8.82307	21	2.38012	0.181567	0.759555	0.759555
Coatomer subunit beta OS=Homo sapiens GN=COPB1 PE=1 SV=3	P53618	3	4	P53618	2.94102	4	2.94102	4	1.36007	0.68632	0.990185	0.990185
Coatomer subunit beta' OS=Homo sapiens GN=COPB2 PE=1 SV=2	P35606	8	21	P35606	7.84273	21	7.84273	21	2.67764	0.125492	0.572698	0.572698
Coatomer subunit delta OS=Homo sapiens GN=ARCN1 PE=1 SV=1	P48444	8	8	P48444	7.84273	8	7.84273	8	1.02005	0.93997	0.990185	0.990185
Coatomer subunit epsilon OS=Homo sapiens GN=COPE PE=1 SV=3	O14579	2	5	O14579	1.96068	5	1.96068	5	2.55013	0.146819	0.642492	0.642492
Coatomer subunit gamma-1 OS=Homo sapiens GN=COPG1 PE=1 SV=1	Q9Y678	1	4	Q9Y678	0.980341	4	0.980341	4	4.08021	0.0255031	0.162351	0.162351
Coatomer subunit gamma-2 OS=Homo sapiens GN=COPG2 PE=1 SV=1	Q9UBF2	2	5	Q9UBF2	1.96068	5	1.96068	5	2.55013	0.146819	0.642492	0.642492
Coatomer subunit zeta-1 OS=Homo sapiens GN=COPZ1 PE=1 SV=1	P61923	4	3	P61923	3.92136	3	3.92136	3	0.76504	0.579258	0.990185	0.990185
Cofilin-1 OS=Homo sapiens GN=CFL1 PE=1 SV=3	P23528	8	14	P23528	7.84273	14	7.84273	14	1.78509	0.391564	0.975855	0.975855
Cohesin subunit SA-1 OS=Homo sapiens GN=STAG1 PE=1 SV=3	Q8WVM7	3	11	Q8WVM7	2.94102	11	2.94102	11	3.7402	0.0367285	0.227626	0.227626
Cohesin subunit SA-2 OS=Homo sapiens GN=STAG2 PE=1 SV=3	Q8N3U4	7	38	Q8N3U4	6.86239	38	6.86239	38	5.53743	0.00610037	0.0700545	0.0700545
Coiled-coil alpha-helical rod protein 1 OS=Homo sapiens GN=CCHCR1 PE=2 SV=2	Q8TD31	3	3	Q8TD31	2.94102	3	2.94102	3	1.02005	0.93997	0.990185	0.990185
Coiled-coil domain-containing protein 106 OS=Homo sapiens GN=CCDC106 PE=1 SV=1	Q9BWC9	1	3	Q9BWC9	0.980341	3	0.980341	3	3.06016	0.0793391	0.389927	0.389927
Coiled-coil domain-containing protein 115 OS=Homo sapiens GN=CCDC115 PE=1 SV=1	Q96NT0	1	5	Q96NT0	0.980341	5	0.980341	5	5.10027	0.00917772	0.0747393	0.0747393
Coiled-coil domain-containing protein 12 OS=Homo sapiens GN=CCDC12 PE=1 SV=1	Q8WUD4	3	6	Q8WUD4	2.94102	6	2.94102	6	2.04011	0.280501	0.787286	0.787286
Coiled-coil domain-containing protein 127 OS=Homo sapiens GN=CCDC127 PE=1 SV=1	Q96BQ5	5	4	Q96BQ5	4.9017	4	4.9017	4	0.816043	0.654893	0.990185	0.990185
Coiled-coil domain-containing protein 137 OS=Homo sapiens GN=CCDC137 PE=1 SV=1	Q6PK04	53	39	Q6PK04	51.9581	39	51.9581	39	0.750605	0.557744	0.990185	0.990185
Coiled-coil domain-containing protein 138 OS=Homo sapiens GN=CCDC138 PE=1 SV=1	Q96M89	24	22	Q96M89	23.5282	22	23.5282	22	0.935049	0.825689	0.990185	0.990185
Coiled-coil domain-containing protein 14 OS=Homo sapiens GN=CCDC14 PE=1 SV=3	Q49A88	4	8	Q49A88	3.92136	8	3.92136	8	2.04011	0.280501	0.787286	0.787286
Coiled-coil domain-containing protein 151 OS=Homo sapiens GN=CCDC151 PE=1 SV=1	A5D8V7	2	4	A5D8V7	1.96068	4	1.96068	4	2.04011	0.280501	0.787286	0.787286
Coiled-coil domain-containing protein 18 OS=Homo sapiens GN=CCDC18 PE=2 SV=1	Q5T9S5	6	5	Q5T9S5	5.88204	5	5.88204	5	0.850045	0.704701	0.990185	0.990185
Coiled-coil domain-containing protein 47 OS=Homo sapiens GN=CCDC47 PE=1 SV=1	Q96A33	115	139	Q96A33	112.739	139	112.739	139	1.23293	0.810027	0.990185	0.990185
Coiled-coil domain-containing protein 51 OS=Homo sapiens GN=CCDC51 PE=1 SV=2	Q96ER9	4	7	Q96ER9	3.92136	7	3.92136	7	1.78509	0.391564	0.975855	0.975855
Coiled-coil domain-containing protein 66 OS=Homo sapiens GN=CCDC66 PE=1 SV=4	A2RUB6	2		A2RUB6	1.96068	0	2.46068	0.5	0.203196	0.00573351	0.0674192	0.0674192
Coiled-coil domain-containing protein 71 OS=Homo sapiens GN=CCDC71 PE=2 SV=3	Q8IV32	7	7	Q8IV32	6.86239	7	6.86239	7	1.02005	0.93997	0.990185	0.990185
Coiled-coil domain-containing protein 71L OS=Homo sapiens GN=CCDC71L PE=2 SV=2	Q8N9Z2	8	7	Q8N9Z2	7.84273	7	7.84273	7	0.892547	0.765919	0.990185	0.990185
Coiled-coil domain-containing protein 77 OS=Homo sapiens GN=CCDC77 PE=2 SV=1	Q9BR77	9	13	Q9BR77	8.82307	13	8.82307	13	1.47341	0.591149	0.990185	0.990185
Coiled-coil domain-containing protein 8 OS=Homo sapiens GN=CCDC8 PE=1 SV=2	Q9H0W5	9	5	Q9H0W5	8.82307	5	8.82307	5	0.566696	0.291736	0.814264	0.814264
Coiled-coil domain-containing protein 86 OS=Homo sapiens GN=CCDC86 PE=1 SV=1	Q9H6F5	76	77	Q9H6F5	74.5059	77	74.5059	77	1.03348	0.957305	0.994783	0.994783
Coiled-coil domain-containing protein 9 OS=Homo sapiens GN=CCDC9 PE=1 SV=1	Q9Y3X0	4	1	Q9Y3X0	3.92136	1	3.92136	1	0.255013	0.0171111	0.11541	0.11541
Coiled-coil domain-containing protein 97 OS=Homo sapiens GN=CCDC97 PE=1 SV=1	Q96F63	1	2	Q96F63	0.980341	2	0.980341	2	2.04011	0.280501	0.787286	0.787286
Coiled-coil domain-containing protein R3HCC1L OS=Homo sapiens GN=R3HCC1L PE=1 SV=2	Q7Z5L2		2	Q7Z5L2	0	2	0.5	2.5	5	0.0101028	0.0747393	0.0747393
Coiled-coil-helix-coiled-coil-helix domain-containing protein 2, mitochondrial OS=Homo sapiens GN=CHCHD2 PE=1 SV=1	Q9Y6H1	12	9	Q9Y6H1	11.7641	9	11.7641	9	0.76504	0.579258	0.990185	0.990185
Coiled-coil-helix-coiled-coil-helix domain-containing protein 3, mitochondrial OS=Homo sapiens GN=CHCHD3 PE=1 SV=1	Q9NX63	204	226	Q9NX63	199.99	226	199.99	226	1.13006	0.924097	0.990185	0.990185
Coiled-coil-helix-coiled-coil-helix domain-containing protein 6, mitochondrial OS=Homo sapiens GN=CHCHD6 PE=1 SV=1	Q9BRQ6	26	27	Q9BRQ6	25.4889	27	25.4889	27	1.05929	0.990068	0.997793	0.997793
Coilin OS=Homo sapiens GN=COIL PE=1 SV=1	P38432	125	111	P38432	122.543	111	122.543	111	0.905807	0.784735	0.990185	0.990185
Cold-inducible RNA-binding protein OS=Homo sapiens GN=CIRBP PE=1 SV=1	Q14011	7	6	Q14011	6.86239	6	6.86239	6	0.874332	0.739844	0.990185	0.990185
Collagen alpha-1(XIV) chain OS=Homo sapiens GN=COL14A1 PE=1 SV=3	Q05707	3	1	Q05707	2.94102	1	2.94102	1	0.340018	0.0567606	0.307803	0.307803
Collagen alpha-1(XVIII) chain OS=Homo sapiens GN=COL18A1 PE=1 SV=5	P39060	3	2	P39060	2.94102	2	2.94102	2	0.680036	0.452864	0.990185	0.990185
Collagen alpha-6(VI) chain OS=Homo sapiens GN=COL6A6 PE=1 SV=2	A6NMZ7	2		A6NMZ7	1.96068	0	2.46068	0.5	0.203196	0.00573351	0.0674192	0.0674192
Complement component 1 Q subcomponent-binding protein, mitochondrial OS=Homo sapiens GN=C1QBP PE=1 SV=1	Q07021	62	80	Q07021	60.7811	80	60.7811	80	1.3162	0.72691	0.990185	0.990185
Complement decay-accelerating factor OS=Homo sapiens GN=CD55 PE=1 SV=4	P08174	3	4	P08174	2.94102	4	2.94102	4	1.36007	0.68632	0.990185	0.990185
Complex I assembly factor TIMMDC1, mitochondrial OS=Homo sapiens GN=TIMMDC1 PE=1 SV=2	Q9NPL8	7	4	Q9NPL8	6.86239	4	6.86239	4	0.582888	0.313742	0.861321	0.861321
Complex I assembly factor TMEM126B, mitochondrial OS=Homo sapiens GN=TMEM126B PE=1 SV=2	Q8IUX1	6	5	Q8IUX1	5.88204	5	5.88204	5	0.850045	0.704701	0.990185	0.990185
Complex I intermediate-associated protein 30, mitochondrial OS=Homo sapiens GN=NDUFAF1 PE=1 SV=2	Q9Y375	5	3	Q9Y375	4.9017	3	4.9017	3	0.612032	0.354375	0.931395	0.931395
Condensin complex subunit 1 OS=Homo sapiens GN=NCAPD2 PE=1 SV=3	Q15021	2	10	Q15021	1.96068	10	1.96068	10	5.10027	0.00917772	0.0747393	0.0747393
Condensin complex subunit 2 OS=Homo sapiens GN=NCAPH PE=1 SV=3	Q15003	3	20	Q15003	2.94102	20	2.94102	20	6.80036	0.00203878	0.0379063	0.0379063
Condensin complex subunit 3 OS=Homo sapiens GN=NCAPG PE=1 SV=1	Q9BPX3	15	36	Q9BPX3	14.7051	36	14.7051	36	2.44813	0.166706	0.718777	0.718777
Condensin-2 complex subunit D3 OS=Homo sapiens GN=NCAPD3 PE=1 SV=2	P42695	41	83	P42695	40.194	83	40.194	83	2.06499	0.271601	0.787286	0.787286
Condensin-2 complex subunit G2 OS=Homo sapiens GN=NCAPG2 PE=1 SV=1	Q86XI2	7	49	Q86XI2	6.86239	49	6.86239	49	7.14037	0.00154663	0.0323729	0.0323729
Condensin-2 complex subunit H2 OS=Homo sapiens GN=NCAPH2 PE=1 SV=1	Q6IBW4	9	21	Q6IBW4	8.82307	21	8.82307	21	2.38012	0.181567	0.759555	0.759555
Conserved oligomeric Golgi complex subunit 1 OS=Homo sapiens GN=COG1 PE=1 SV=1	Q8WTW3		3	Q8WTW3	0	3	0.5	3.5	7	0.00173196	0.0323729	0.0323729
Conserved oligomeric Golgi complex subunit 2 OS=Homo sapiens GN=COG2 PE=1 SV=1	Q14746	1	3	Q14746	0.980341	3	0.980341	3	3.06016	0.0793391	0.389927	0.389927
Constitutive coactivator of peroxisome proliferator-activated receptor gamma OS=Homo sapiens GN=FAM120B PE=4 SV=1	F5GZX9	4	2	F5GZX9	3.92136	2	3.92136	2	0.510027	0.218768	0.761141	0.761141
Constitutive coactivator of PPAR-gamma-like protein 1 OS=Homo sapiens GN=FAM120A PE=1 SV=2	Q9NZB2	2		Q9NZB2	1.96068	0	2.46068	0.5	0.203196	0.00573351	0.0674192	0.0674192
Contactin-1 OS=Homo sapiens GN=CNTN1 PE=1 SV=1	Q12860	2		Q12860	1.96068	0	2.46068	0.5	0.203196	0.00573351	0.0674192	0.0674192
Contactin-associated protein-like 4 OS=Homo sapiens GN=CNTNAP4 PE=1 SV=3	Q9C0A0	14	13	Q9C0A0	13.7248	13	13.7248	13	0.947193	0.842465	0.990185	0.990185
Core histone macro-H2A.1 OS=Homo sapiens GN=H2AFY PE=1 SV=4	O75367	519	639	O75367	508.797	639	508.797	639	1.2559	0.786286	0.990185	0.990185
Core histone macro-H2A.2 OS=Homo sapiens GN=H2AFY2 PE=1 SV=3	Q9P0M6	660	553	Q9P0M6	647.025	553	647.025	553	0.854681	0.711441	0.990185	0.990185
Core-binding factor subunit beta OS=Homo sapiens GN=CBFB PE=1 SV=2	Q13951	2	2	Q13951	1.96068	2	1.96068	2	1.02005	0.93997	0.990185	0.990185
Corneodesmosin OS=Homo sapiens GN=CDSN PE=1 SV=3	Q15517	13	15	Q15517	12.7444	15	12.7444	15	1.17698	0.870487	0.990185	0.990185
Cornifin-B OS=Homo sapiens GN=SPRR1B PE=1 SV=2	P22528		4	P22528	0	4	0.5	4.5	9	0.000383325	0.0148023	0.0148023
Cornulin OS=Homo sapiens GN=CRNN PE=1 SV=1	Q9UBG3	4	2	Q9UBG3	3.92136	2	3.92136	2	0.510027	0.218768	0.761141	0.761141
COUP transcription factor 1 OS=Homo sapiens GN=NR2F1 PE=1 SV=1	P10589	33	35	P10589	32.3512	35	32.3512	35	1.08187	0.981893	0.997217	0.997217
COUP transcription factor 2 OS=Homo sapiens GN=NR2F2 PE=1 SV=1	P24468	12	29	P24468	11.7641	29	11.7641	29	2.46513	0.163199	0.708	0.708
COX assembly mitochondrial protein 2 homolog OS=Homo sapiens GN=CMC2 PE=4 SV=1	H3BNN8	6	3	H3BNN8	5.88204	3	5.88204	3	0.510027	0.218768	0.761141	0.761141
CpG-binding protein OS=Homo sapiens GN=CXXC1 PE=1 SV=2	Q9P0U4	1	2	Q9P0U4	0.980341	2	0.980341	2	2.04011	0.280501	0.787286	0.787286
Creatine kinase B-type OS=Homo sapiens GN=CKB PE=1 SV=1	P12277	34	32	P12277	33.3316	32	33.3316	32	0.96005	0.860071	0.990185	0.990185
Creatine kinase S-type, mitochondrial OS=Homo sapiens GN=CKMT2 PE=1 SV=2	P17540	2	1	P17540	1.96068	1	1.96068	1	0.510027	0.218768	0.761141	0.761141
Creatine kinase U-type, mitochondrial OS=Homo sapiens GN=CKMT1A PE=1 SV=1	P12532	2	1	P12532	1.96068	1	1.96068	1	0.510027	0.218768	0.761141	0.761141
CREB-binding protein OS=Homo sapiens GN=CREBBP PE=1 SV=3	Q92793		7	Q92793	0	7	0.5	7.5	15	1.07e-05	0.00221571	0.00221571
Crooked neck-like protein 1 OS=Homo sapiens GN=CRNKL1 PE=1 SV=4	Q9BZJ0	35	25	Q9BZJ0	34.3119	25	34.3119	25	0.72861	0.52495	0.990185	0.990185
Crossover junction endonuclease MUS81 OS=Homo sapiens GN=MUS81 PE=1 SV=3	Q96NY9	4	7	Q96NY9	3.92136	7	3.92136	7	1.78509	0.391564	0.975855	0.975855
CTD nuclear envelope phosphatase 1 OS=Homo sapiens GN=CTDNEP1 PE=1 SV=2	O95476	1	2	O95476	0.980341	2	0.980341	2	2.04011	0.280501	0.787286	0.787286
CTD small phosphatase-like protein 2 OS=Homo sapiens GN=CTDSPL2 PE=1 SV=2	Q05D32	29	32	Q05D32	28.4299	32	28.4299	32	1.12558	0.929358	0.990185	0.990185
C-terminal-binding protein 1 OS=Homo sapiens GN=CTBP1 PE=1 SV=2	Q13363	12	5	Q13363	11.7641	5	11.7641	5	0.425022	0.125157	0.571913	0.571913
C-terminal-binding protein 2 OS=Homo sapiens GN=CTBP2 PE=1 SV=1	P56545	21	15	P56545	20.5872	15	20.5872	15	0.72861	0.52495	0.990185	0.990185
CUGBP Elav-like family member 1 OS=Homo sapiens GN=CELF1 PE=1 SV=2	Q92879	7	7	Q92879	6.86239	7	6.86239	7	1.02005	0.93997	0.990185	0.990185
Cullin 4B, isoform CRA_e OS=Homo sapiens GN=CUL4B PE=3 SV=1	K4DI93	2	1	K4DI93	1.96068	1	1.96068	1	0.510027	0.218768	0.761141	0.761141
Cullin-1 OS=Homo sapiens GN=CUL1 PE=1 SV=2	Q13616	11	11	Q13616	10.7837	11	10.7837	11	1.02005	0.93997	0.990185	0.990185
Cullin-3 OS=Homo sapiens GN=CUL3 PE=1 SV=2	Q13618	18	20	Q13618	17.6461	20	17.6461	20	1.13339	0.920202	0.990185	0.990185
Cullin-4A OS=Homo sapiens GN=CUL4A PE=1 SV=3	Q13619	18	8	Q13619	17.6461	8	17.6461	8	0.453357	0.153872	0.67085	0.67085
Cullin-4B OS=Homo sapiens GN=CUL4B PE=1 SV=4	Q13620	74	77	Q13620	72.5452	77	72.5452	77	1.06141	0.992726	0.998694	0.998694
CWF19-like protein 1 OS=Homo sapiens GN=CWF19L1 PE=1 SV=2	Q69YN2		3	Q69YN2	0	3	0.5	3.5	7	0.00173196	0.0323729	0.0323729
Cyclic AMP-dependent transcription factor ATF-1 OS=Homo sapiens GN=ATF1 PE=1 SV=2	P18846	5	2	P18846	4.9017	2	4.9017	2	0.408021	0.109271	0.509257	0.509257
Cyclic AMP-dependent transcription factor ATF-7 OS=Homo sapiens GN=ATF7 PE=1 SV=2	P17544	3	2	P17544	2.94102	2	2.94102	2	0.680036	0.452864	0.990185	0.990185
Cyclic AMP-responsive element-binding protein 1 OS=Homo sapiens GN=CREB1 PE=1 SV=2	P16220	5	6	P16220	4.9017	6	4.9017	6	1.22406	0.819362	0.990185	0.990185
Cyclin-A2 OS=Homo sapiens GN=CCNA2 PE=1 SV=2	P20248	2	3	P20248	1.96068	3	1.96068	3	1.53008	0.548485	0.990185	0.990185
Cyclin-C OS=Homo sapiens GN=CCNC PE=1 SV=2	P24863	1	2	P24863	0.980341	2	0.980341	2	2.04011	0.280501	0.787286	0.787286
Cyclin-dependent kinase 1 OS=Homo sapiens GN=CDK1 PE=1 SV=3	P06493	52	80	P06493	50.9777	80	50.9777	80	1.56931	0.520742	0.990185	0.990185
Cyclin-dependent kinase 11A OS=Homo sapiens GN=CDK11A PE=1 SV=4	Q9UQ88	25	34	Q9UQ88	24.5085	34	24.5085	34	1.38727	0.66223	0.990185	0.990185
Cyclin-dependent kinase 12 OS=Homo sapiens GN=CDK12 PE=1 SV=2	Q9NYV4	8	8	Q9NYV4	7.84273	8	7.84273	8	1.02005	0.93997	0.990185	0.990185
Cyclin-dependent kinase 13 OS=Homo sapiens GN=CDK13 PE=1 SV=2	Q14004	17	9	Q14004	16.6658	9	16.6658	9	0.540028	0.25654	0.787286	0.787286
Cyclin-dependent kinase 2 OS=Homo sapiens GN=CDK2 PE=1 SV=2	P24941	5	13	P24941	4.9017	13	4.9017	13	2.65214	0.129472	0.590098	0.590098
Cyclin-dependent kinase 2-associated protein 1 OS=Homo sapiens GN=CDK2AP1 PE=1 SV=1	O14519	3	3	O14519	2.94102	3	2.94102	3	1.02005	0.93997	0.990185	0.990185
Cyclin-dependent kinase 5 OS=Homo sapiens GN=CDK5 PE=1 SV=3	Q00535	1	6	Q00535	0.980341	6	0.980341	6	6.12032	0.00362546	0.0603784	0.0603784
Cyclin-dependent kinase 7 OS=Homo sapiens GN=CDK7 PE=1 SV=1	P50613	3	3	P50613	2.94102	3	2.94102	3	1.02005	0.93997	0.990185	0.990185
Cyclin-dependent kinase 9 OS=Homo sapiens GN=CDK9 PE=1 SV=3	P50750	3	4	P50750	2.94102	4	2.94102	4	1.36007	0.68632	0.990185	0.990185
Cyclin-dependent kinase inhibitor 2A, isoform 4 OS=Homo sapiens GN=CDKN2A PE=1 SV=2	Q8N726	12	10	Q8N726	11.7641	10	11.7641	10	0.850045	0.704701	0.990185	0.990185
Cyclin-dependent kinase-like 1 OS=Homo sapiens GN=CDKL1 PE=1 SV=5	Q00532		2	Q00532	0	2	0.5	2.5	5	0.0101028	0.0747393	0.0747393
Cyclin-K OS=Homo sapiens GN=CCNK PE=1 SV=2	O75909	6	6	O75909	5.88204	6	5.88204	6	1.02005	0.93997	0.990185	0.990185
Cyclin-related protein FAM58A OS=Homo sapiens GN=FAM58A PE=1 SV=2	Q8N1B3	3		Q8N1B3	2.94102	0	3.44102	0.5	0.145306	0.000896413	0.0256097	0.0256097
Cyclin-Y OS=Homo sapiens GN=CCNY PE=1 SV=2	Q8ND76	4	1	Q8ND76	3.92136	1	3.92136	1	0.255013	0.0171111	0.11541	0.11541
Cystatin-A OS=Homo sapiens GN=CSTA PE=1 SV=1	P01040	3	2	P01040	2.94102	2	2.94102	2	0.680036	0.452864	0.990185	0.990185
Cystatin-B OS=Homo sapiens GN=CSTB PE=1 SV=2	P04080	2		P04080	1.96068	0	2.46068	0.5	0.203196	0.00573351	0.0674192	0.0674192
Cystatin-M OS=Homo sapiens GN=CST6 PE=1 SV=1	Q15828	2	1	Q15828	1.96068	1	1.96068	1	0.510027	0.218768	0.761141	0.761141
Cysteine-rich C-terminal protein 1 OS=Homo sapiens GN=CRCT1 PE=2 SV=1	Q9UGL9	4	7	Q9UGL9	3.92136	7	3.92136	7	1.78509	0.391564	0.975855	0.975855
Cysteine-rich protein 2-binding protein OS=Homo sapiens GN=CSRP2BP PE=1 SV=3	Q9H8E8		2	Q9H8E8	0	2	0.5	2.5	5	0.0101028	0.0747393	0.0747393
Cytochrome b-c1 complex subunit 1, mitochondrial OS=Homo sapiens GN=UQCRC1 PE=1 SV=3	P31930	126	137	P31930	123.523	137	123.523	137	1.10911	0.94889	0.994559	0.994559
Cytochrome b-c1 complex subunit 10 OS=Homo sapiens GN=UQCR11 PE=2 SV=1	O14957		2	O14957	0	2	0.5	2.5	5	0.0101028	0.0747393	0.0747393
Cytochrome b-c1 complex subunit 2, mitochondrial OS=Homo sapiens GN=UQCRC2 PE=1 SV=3	P22695	172	121	P22695	168.619	121	168.619	121	0.717596	0.508546	0.990185	0.990185
Cytochrome b-c1 complex subunit 6, mitochondrial OS=Homo sapiens GN=UQCRH PE=1 SV=2	P07919	1	2	P07919	0.980341	2	0.980341	2	2.04011	0.280501	0.787286	0.787286
Cytochrome b-c1 complex subunit 7 OS=Homo sapiens GN=UQCRB PE=1 SV=2	P14927	8	3	P14927	7.84273	3	7.84273	3	0.38252	0.0874563	0.423891	0.423891
Cytochrome b-c1 complex subunit 8 OS=Homo sapiens GN=UQCRQ PE=1 SV=4	O14949	15	7	O14949	14.7051	7	14.7051	7	0.476025	0.178714	0.759555	0.759555
Cytochrome b-c1 complex subunit 9 OS=Homo sapiens GN=UQCR10 PE=1 SV=3	Q9UDW1	32	29	Q9UDW1	31.3709	29	31.3709	29	0.924423	0.810897	0.990185	0.990185
Cytochrome b-c1 complex subunit Rieske, mitochondrial OS=Homo sapiens GN=UQCRFS1 PE=1 SV=2	P47985	2	3	P47985	1.96068	3	1.96068	3	1.53008	0.548485	0.990185	0.990185
Cytochrome c oxidase assembly factor 3 homolog, mitochondrial OS=Homo sapiens GN=COA3 PE=1 SV=1	Q9Y2R0	5	2	Q9Y2R0	4.9017	2	4.9017	2	0.408021	0.109271	0.509257	0.509257
Cytochrome c oxidase assembly protein COX11, mitochondrial OS=Homo sapiens GN=COX11 PE=1 SV=3	Q9Y6N1	4	3	Q9Y6N1	3.92136	3	3.92136	3	0.76504	0.579258	0.990185	0.990185
Cytochrome c oxidase assembly protein COX14 OS=Homo sapiens GN=COX14 PE=1 SV=1	Q96I36	2	1	Q96I36	1.96068	1	1.96068	1	0.510027	0.218768	0.761141	0.761141
Cytochrome c oxidase assembly protein COX15 homolog OS=Homo sapiens GN=COX15 PE=1 SV=1	Q7KZN9	15	5	Q7KZN9	14.7051	5	14.7051	5	0.340018	0.0567606	0.307803	0.307803
Cytochrome c oxidase subunit 2 OS=Homo sapiens GN=MT-CO2 PE=1 SV=1	P00403	105	79	P00403	102.936	79	102.936	79	0.767469	0.582875	0.990185	0.990185
Cytochrome c oxidase subunit 4 isoform 1, mitochondrial OS=Homo sapiens GN=COX4I1 PE=1 SV=1	P13073	31	20	P13073	30.3906	20	30.3906	20	0.658099	0.420668	0.990185	0.990185
Cytochrome c oxidase subunit 5A, mitochondrial OS=Homo sapiens GN=COX5A PE=1 SV=2	P20674	37	39	P20674	36.2726	39	36.2726	39	1.07519	0.990126	0.997793	0.997793
Cytochrome c oxidase subunit 5B, mitochondrial OS=Homo sapiens GN=COX5B PE=1 SV=2	P10606	23	24	P10606	22.5478	24	22.5478	24	1.0644	0.996473	0.999747	0.999747
Cytochrome c oxidase subunit 6B1 OS=Homo sapiens GN=COX6B1 PE=1 SV=2	P14854	8	4	P14854	7.84273	4	7.84273	4	0.510027	0.218768	0.761141	0.761141
Cytochrome c oxidase subunit 6C OS=Homo sapiens GN=COX6C PE=1 SV=2	P09669	7	7	P09669	6.86239	7	6.86239	7	1.02005	0.93997	0.990185	0.990185
Cytochrome c oxidase subunit 7A2, mitochondrial OS=Homo sapiens GN=COX7A2 PE=1 SV=1	P14406	22	16	P14406	21.5675	16	21.5675	16	0.741857	0.544699	0.990185	0.990185
Cytochrome c oxidase subunit 7A-related protein, mitochondrial OS=Homo sapiens GN=COX7A2L PE=1 SV=2	O14548	4	2	O14548	3.92136	2	3.92136	2	0.510027	0.218768	0.761141	0.761141
Cytochrome c oxidase subunit 7C, mitochondrial OS=Homo sapiens GN=COX7C PE=1 SV=1	P15954	8	3	P15954	7.84273	3	7.84273	3	0.38252	0.0874563	0.423891	0.423891
Cytochrome c oxidase subunit 8A, mitochondrial OS=Homo sapiens GN=COX8A PE=1 SV=2	P10176	3	1	P10176	2.94102	1	2.94102	1	0.340018	0.0567606	0.307803	0.307803
Cytochrome c1, heme protein, mitochondrial OS=Homo sapiens GN=CYC1 PE=1 SV=3	P08574	32	30	P08574	31.3709	30	31.3709	30	0.9563	0.854953	0.990185	0.990185
Cytochrome P450 2C9 OS=Homo sapiens GN=CYP2C9 PE=1 SV=3	P11712	1	4	P11712	0.980341	4	0.980341	4	4.08021	0.0255031	0.162351	0.162351
Cytoplasmic dynein 1 heavy chain 1 OS=Homo sapiens GN=DYNC1H1 PE=1 SV=5	Q14204	64	63	Q14204	62.7418	63	62.7418	63	1.00412	0.919123	0.990185	0.990185
Cytoplasmic dynein 1 intermediate chain 2 OS=Homo sapiens GN=DYNC1I2 PE=1 SV=3	Q13409		2	Q13409	0	2	0.5	2.5	5	0.0101028	0.0747393	0.0747393
Cytoplasmic FMR1-interacting protein 1 OS=Homo sapiens GN=CYFIP1 PE=1 SV=1	Q7L576	2		Q7L576	1.96068	0	2.46068	0.5	0.203196	0.00573351	0.0674192	0.0674192
Cytoskeleton-associated protein 2 OS=Homo sapiens GN=CKAP2 PE=1 SV=1	Q8WWK9	86	65	Q8WWK9	84.3093	65	84.3093	65	0.770971	0.588089	0.990185	0.990185
Cytoskeleton-associated protein 2-like OS=Homo sapiens GN=CKAP2L PE=1 SV=4	Q8IYA6	9	7	Q8IYA6	8.82307	7	8.82307	7	0.793375	0.62138	0.990185	0.990185
Cytoskeleton-associated protein 4 OS=Homo sapiens GN=CKAP4 PE=1 SV=2	Q07065	325	351	Q07065	318.611	351	318.611	351	1.10166	0.957829	0.994783	0.994783
Cytoskeleton-associated protein 5 OS=Homo sapiens GN=CKAP5 PE=1 SV=3	Q14008	30	50	Q14008	29.4102	50	29.4102	50	1.70009	0.438032	0.990185	0.990185
Cytosolic carboxypeptidase 1 OS=Homo sapiens GN=AGTPBP1 PE=1 SV=3	Q9UPW5	2		Q9UPW5	1.96068	0	2.46068	0.5	0.203196	0.00573351	0.0674192	0.0674192
Cytospin-A OS=Homo sapiens GN=SPECC1L PE=1 SV=2	Q69YQ0	10	8	Q69YQ0	9.80341	8	9.80341	8	0.816043	0.654893	0.990185	0.990185
Cytospin-B OS=Homo sapiens GN=SPECC1 PE=1 SV=1	Q5M775	5	6	Q5M775	4.9017	6	4.9017	6	1.22406	0.819362	0.990185	0.990185
D-3-phosphoglycerate dehydrogenase OS=Homo sapiens GN=PHGDH PE=1 SV=4	O43175	28	44	O43175	27.4495	44	27.4495	44	1.60294	0.498079	0.990185	0.990185
Dachshund homolog 1 OS=Homo sapiens GN=DACH1 PE=1 SV=3	Q9UI36	41	34	Q9UI36	40.194	34	40.194	34	0.845898	0.698663	0.990185	0.990185
Dachshund homolog 2 OS=Homo sapiens GN=DACH2 PE=2 SV=1	Q96NX9	1	2	Q96NX9	0.980341	2	0.980341	2	2.04011	0.280501	0.787286	0.787286
DAZ-associated protein 1 OS=Homo sapiens GN=DAZAP1 PE=1 SV=1	Q96EP5	6	9	Q96EP5	5.88204	9	5.88204	9	1.53008	0.548485	0.990185	0.990185
DBF4-type zinc finger-containing protein 2 OS=Homo sapiens GN=ZDBF2 PE=1 SV=3	Q9HCK1	1	2	Q9HCK1	0.980341	2	0.980341	2	2.04011	0.280501	0.787286	0.787286
DBIRD complex subunit ZNF326 OS=Homo sapiens GN=ZNF326 PE=1 SV=2	Q5BKZ1	137	121	Q5BKZ1	134.307	121	134.307	121	0.900923	0.777822	0.990185	0.990185
DCN1-like protein 5 OS=Homo sapiens GN=DCUN1D5 PE=1 SV=1	Q9BTE7	3	7	Q9BTE7	2.94102	7	2.94102	7	2.38012	0.181567	0.759555	0.759555
DDB1- and CUL4-associated factor 13 OS=Homo sapiens GN=DCAF13 PE=1 SV=2	Q9NV06	195	177	Q9NV06	191.166	177	191.166	177	0.925895	0.812951	0.990185	0.990185
DDB1- and CUL4-associated factor 7 OS=Homo sapiens GN=DCAF7 PE=1 SV=1	P61962	19	20	P61962	18.6265	20	18.6265	20	1.07374	0.991921	0.998571	0.998571
DDRGK domain-containing protein 1 OS=Homo sapiens GN=DDRGK1 PE=1 SV=2	Q96HY6	20	22	Q96HY6	19.6068	22	19.6068	22	1.12206	0.933502	0.990185	0.990185
Death-inducer obliterator 1 OS=Homo sapiens GN=DIDO1 PE=1 SV=5	Q9BTC0	10	24	Q9BTC0	9.80341	24	9.80341	24	2.44813	0.166706	0.718777	0.718777
Dedicator of cytokinesis protein 7 OS=Homo sapiens GN=DOCK7 PE=1 SV=4	Q96N67	15	18	Q96N67	14.7051	18	14.7051	18	1.22406	0.819362	0.990185	0.990185
Dehydrogenase/reductase SDR family member 7B OS=Homo sapiens GN=DHRS7B PE=1 SV=2	Q6IAN0	75	70	Q6IAN0	73.5256	70	73.5256	70	0.95205	0.849135	0.990185	0.990185
Deleted in autism protein 1 OS=Homo sapiens GN=C3orf58 PE=1 SV=1	Q8NDZ4	2	2	Q8NDZ4	1.96068	2	1.96068	2	1.02005	0.93997	0.990185	0.990185
Delta(14)-sterol reductase OS=Homo sapiens GN=TM7SF2 PE=2 SV=3	O76062	5	9	O76062	4.9017	9	4.9017	9	1.8361	0.366151	0.949562	0.949562
Delta(24)-sterol reductase OS=Homo sapiens GN=DHCR24 PE=1 SV=2	Q15392	4	7	Q15392	3.92136	7	3.92136	7	1.78509	0.391564	0.975855	0.975855
Delta-1-pyrroline-5-carboxylate synthase OS=Homo sapiens GN=ALDH18A1 PE=1 SV=2	P54886	29	28	P54886	28.4299	28	28.4299	28	0.984879	0.893596	0.990185	0.990185
DENN domain-containing protein 5A (Fragment) OS=Homo sapiens GN=DENND5A PE=4 SV=1	H0YEA8	2		H0YEA8	1.96068	0	2.46068	0.5	0.203196	0.00573351	0.0674192	0.0674192
Denticleless protein homolog OS=Homo sapiens GN=DTL PE=1 SV=3	Q9NZJ0	5	2	Q9NZJ0	4.9017	2	4.9017	2	0.408021	0.109271	0.509257	0.509257
Deoxynucleotidyltransferase terminal-interacting protein 1 OS=Homo sapiens GN=DNTTIP1 PE=1 SV=2	Q9H147	8	12	Q9H147	7.84273	12	7.84273	12	1.53008	0.548485	0.990185	0.990185
Deoxynucleotidyltransferase terminal-interacting protein 2 OS=Homo sapiens GN=DNTTIP2 PE=1 SV=2	Q5QJE6	224	258	Q5QJE6	219.596	258	219.596	258	1.17488	0.872832	0.990185	0.990185
DEP domain-containing protein 1A OS=Homo sapiens GN=DEPDC1 PE=1 SV=2	Q5TB30		2	Q5TB30	0	2	0.5	2.5	5	0.0101028	0.0747393	0.0747393
DEP domain-containing protein 1B OS=Homo sapiens GN=DEPDC1B PE=1 SV=2	Q8WUY9	2	3	Q8WUY9	1.96068	3	1.96068	3	1.53008	0.548485	0.990185	0.990185
Dermatan-sulfate epimerase OS=Homo sapiens GN=DSE PE=1 SV=1	Q9UL01	2	1	Q9UL01	1.96068	1	1.96068	1	0.510027	0.218768	0.761141	0.761141
Dermcidin OS=Homo sapiens GN=DCD PE=1 SV=2	P81605	49	39	P81605	48.0367	39	48.0367	39	0.811879	0.648754	0.990185	0.990185
Desmin OS=Homo sapiens GN=DES PE=1 SV=3	P17661	309	235	P17661	302.925	235	302.925	235	0.775769	0.595229	0.990185	0.990185
Desmocollin-1 OS=Homo sapiens GN=DSC1 PE=1 SV=2	Q08554	27	30	Q08554	26.4692	30	26.4692	30	1.13339	0.920202	0.990185	0.990185
Desmocollin-3 OS=Homo sapiens GN=DSC3 PE=1 SV=3	Q14574	3		Q14574	2.94102	0	3.44102	0.5	0.145306	0.000896413	0.0256097	0.0256097
Desmoglein-1 OS=Homo sapiens GN=DSG1 PE=1 SV=2	Q02413	98	54	Q02413	96.0734	54	96.0734	54	0.56207	0.285532	0.79949	0.79949
Desmoglein-2 OS=Homo sapiens GN=DSG2 PE=1 SV=2	Q14126	109	104	Q14126	106.857	104	106.857	104	0.973262	0.877989	0.990185	0.990185
Desmoplakin OS=Homo sapiens GN=DSP PE=1 SV=3	P15924	634	512	P15924	621.536	512	621.536	512	0.823766	0.66626	0.990185	0.990185
Developmental pluripotency-associated protein 2 OS=Homo sapiens GN=DPPA2 PE=2 SV=2	Q7Z7J5	14	23	Q7Z7J5	13.7248	23	13.7248	23	1.6758	0.452319	0.990185	0.990185
Developmentally-regulated GTP-binding protein 1 OS=Homo sapiens GN=DRG1 PE=1 SV=1	Q9Y295	2	12	Q9Y295	1.96068	12	1.96068	12	6.12032	0.00362546	0.0603784	0.0603784
D-glucuronyl C5-epimerase OS=Homo sapiens GN=GLCE PE=1 SV=3	O94923	16	10	O94923	15.6855	10	15.6855	10	0.637533	0.390813	0.975855	0.975855
Diacylglycerol kinase delta OS=Homo sapiens GN=DGKD PE=1 SV=4	Q16760	2	2	Q16760	1.96068	2	1.96068	2	1.02005	0.93997	0.990185	0.990185
Diacylglycerol kinase epsilon OS=Homo sapiens GN=DGKE PE=1 SV=1	P52429	2	4	P52429	1.96068	4	1.96068	4	2.04011	0.280501	0.787286	0.787286
Diacylglycerol O-acyltransferase 1 OS=Homo sapiens GN=DGAT1 PE=1 SV=2	O75907	8	4	O75907	7.84273	4	7.84273	4	0.510027	0.218768	0.761141	0.761141
Diffuse panbronchiolitis critical region protein 1 OS=Homo sapiens GN=DPCR1 PE=2 SV=2	Q3MIW9	5		Q3MIW9	4.9017	0	5.4017	0.5	0.0925634	4.66e-05	0.0050228	0.0050228
Digestive organ expansion factor homolog OS=Homo sapiens GN=DIEXF PE=1 SV=2	Q68CQ4	118	102	Q68CQ4	115.68	102	115.68	102	0.881741	0.750481	0.990185	0.990185
Dihydrofolate reductase OS=Homo sapiens GN=DHFR PE=1 SV=2	P00374	3	2	P00374	2.94102	2	2.94102	2	0.680036	0.452864	0.990185	0.990185
Dihydrolipoyl dehydrogenase, mitochondrial OS=Homo sapiens GN=DLD PE=1 SV=2	P09622	2		P09622	1.96068	0	2.46068	0.5	0.203196	0.00573351	0.0674192	0.0674192
Dihydrolipoyllysine-residue acetyltransferase component of pyruvate dehydrogenase complex, mitochondrial OS=Homo sapiens GN=DLAT PE=1 SV=3	P10515	2		P10515	1.96068	0	2.46068	0.5	0.203196	0.00573351	0.0674192	0.0674192
Dihydrolipoyllysine-residue succinyltransferase component of 2-oxoglutarate dehydrogenase complex, mitochondrial OS=Homo sapiens GN=DLST PE=1 SV=4	P36957	9	9	P36957	8.82307	9	8.82307	9	1.02005	0.93997	0.990185	0.990185
Dimethyladenosine transferase 1, mitochondrial OS=Homo sapiens GN=TFB1M PE=1 SV=1	Q8WVM0	3	2	Q8WVM0	2.94102	2	2.94102	2	0.680036	0.452864	0.990185	0.990185
Dimethyladenosine transferase 2, mitochondrial OS=Homo sapiens GN=TFB2M PE=1 SV=1	Q9H5Q4	2	2	Q9H5Q4	1.96068	2	1.96068	2	1.02005	0.93997	0.990185	0.990185
Disheveled-associated activator of morphogenesis 1 OS=Homo sapiens GN=DAAM1 PE=1 SV=2	Q9Y4D1	5	1	Q9Y4D1	4.9017	1	4.9017	1	0.204011	0.00585169	0.0674192	0.0674192
Disks large homolog 1 OS=Homo sapiens GN=DLG1 PE=1 SV=2	Q12959	4		Q12959	3.92136	0	4.42136	0.5	0.113087	0.000184975	0.00916184	0.00916184
Disks large homolog 5 OS=Homo sapiens GN=DLG5 PE=1 SV=4	Q8TDM6	2	1	Q8TDM6	1.96068	1	1.96068	1	0.510027	0.218768	0.761141	0.761141
DmX-like protein 1 OS=Homo sapiens GN=DMXL1 PE=1 SV=3	Q9Y485		3	Q9Y485	0	3	0.5	3.5	7	0.00173196	0.0323729	0.0323729
DNA (cytosine-5)-methyltransferase 1 OS=Homo sapiens GN=DNMT1 PE=1 SV=2	P26358	1	22	P26358	0.980341	22	0.980341	22	22.4412	3.91e-07	0.000275047	0.000275047
DNA (cytosine-5)-methyltransferase 3A OS=Homo sapiens GN=DNMT3A PE=1 SV=4	Q9Y6K1	3	2	Q9Y6K1	2.94102	2	2.94102	2	0.680036	0.452864	0.990185	0.990185
DNA (cytosine-5)-methyltransferase 3B OS=Homo sapiens GN=DNMT3B PE=1 SV=1	Q9UBC3	8	5	Q9UBC3	7.84273	5	7.84273	5	0.637533	0.390813	0.975855	0.975855
DNA annealing helicase and endonuclease ZRANB3 OS=Homo sapiens GN=ZRANB3 PE=1 SV=2	Q5FWF4	2		Q5FWF4	1.96068	0	2.46068	0.5	0.203196	0.00573351	0.0674192	0.0674192
DNA cross-link repair 1A protein OS=Homo sapiens GN=DCLRE1A PE=1 SV=3	Q6PJP8		2	Q6PJP8	0	2	0.5	2.5	5	0.0101028	0.0747393	0.0747393
DNA damage-binding protein 1 OS=Homo sapiens GN=DDB1 PE=1 SV=1	Q16531	125	116	Q16531	122.543	116	122.543	116	0.94661	0.841663	0.990185	0.990185
DNA dC->dU-editing enzyme APOBEC-3A OS=Homo sapiens GN=APOBEC3A PE=1 SV=3	P31941	10	18	P31941	9.80341	18	9.80341	18	1.8361	0.366151	0.949562	0.949562
DNA dC->dU-editing enzyme APOBEC-3B OS=Homo sapiens GN=APOBEC3B PE=1 SV=1	Q9UH17	8	8	Q9UH17	7.84273	8	7.84273	8	1.02005	0.93997	0.990185	0.990185
DNA dC->dU-editing enzyme APOBEC-3C OS=Homo sapiens GN=APOBEC3C PE=1 SV=2	Q9NRW3	24	23	Q9NRW3	23.5282	23	23.5282	23	0.977551	0.883767	0.990185	0.990185
DNA dC->dU-editing enzyme APOBEC-3D OS=Homo sapiens GN=APOBEC3D PE=1 SV=1	Q96AK3	10	9	Q96AK3	9.80341	9	9.80341	9	0.918048	0.801972	0.990185	0.990185
DNA excision repair protein ERCC-6 OS=Homo sapiens GN=ERCC6 PE=1 SV=1	Q03468	1	2	Q03468	0.980341	2	0.980341	2	2.04011	0.280501	0.787286	0.787286
DNA excision repair protein ERCC-6-like OS=Homo sapiens GN=ERCC6L PE=1 SV=1	Q2NKX8	14	24	Q2NKX8	13.7248	24	13.7248	24	1.74866	0.410826	0.990185	0.990185
DNA helicase INO80 OS=Homo sapiens GN=INO80 PE=1 SV=2	Q9ULG1	9	8	Q9ULG1	8.82307	8	8.82307	8	0.906714	0.786017	0.990185	0.990185
DNA helicase MCM8 OS=Homo sapiens GN=MCM8 PE=1 SV=2	Q9UJA3	1	3	Q9UJA3	0.980341	3	0.980341	3	3.06016	0.0793391	0.389927	0.389927
DNA helicase MCM9 OS=Homo sapiens GN=MCM9 PE=1 SV=4	Q9NXL9	5	5	Q9NXL9	4.9017	5	4.9017	5	1.02005	0.93997	0.990185	0.990185
DNA ligase 3 OS=Homo sapiens GN=LIG3 PE=1 SV=2	P49916	24	26	P49916	23.5282	26	23.5282	26	1.10506	0.95374	0.994783	0.994783
DNA methyltransferase 1-associated protein 1 OS=Homo sapiens GN=DMAP1 PE=1 SV=1	Q9NPF5	2	9	Q9NPF5	1.96068	9	1.96068	9	4.59024	0.0151041	0.110574	0.110574
DNA mismatch repair protein Msh2 OS=Homo sapiens GN=MSH2 PE=1 SV=1	P43246	121	126	P43246	118.621	126	118.621	126	1.0622	0.993724	0.999126	0.999126
DNA mismatch repair protein Msh3 OS=Homo sapiens GN=MSH3 PE=1 SV=4	P20585		2	P20585	0	2	0.5	2.5	5	0.0101028	0.0747393	0.0747393
DNA mismatch repair protein Msh6 OS=Homo sapiens GN=MSH6 PE=1 SV=2	P52701	318	336	P52701	311.748	336	311.748	336	1.07779	0.986916	0.997613	0.997613
DNA polymerase alpha catalytic subunit OS=Homo sapiens GN=POLA1 PE=1 SV=2	P09884		9	P09884	0	9	0.5	9.5	19	1.62e-06	0.000632432	0.000632432
DNA polymerase alpha subunit B OS=Homo sapiens GN=POLA2 PE=1 SV=2	Q14181		5	Q14181	0	5	0.5	5.5	11	0.000102102	0.00689975	0.00689975
DNA polymerase beta (Fragment) OS=Homo sapiens GN=POLB PE=4 SV=1	H0YAV8		3	H0YAV8	0	3	0.5	3.5	7	0.00173196	0.0323729	0.0323729
DNA polymerase delta subunit 2 OS=Homo sapiens GN=POLD2 PE=1 SV=1	P49005	1	5	P49005	0.980341	5	0.980341	5	5.10027	0.00917772	0.0747393	0.0747393
DNA polymerase delta subunit 3 OS=Homo sapiens GN=POLD3 PE=1 SV=2	Q15054	3	9	Q15054	2.94102	9	2.94102	9	3.06016	0.0793391	0.389927	0.389927
DNA polymerase epsilon catalytic subunit A OS=Homo sapiens GN=POLE PE=1 SV=5	Q07864	35	61	Q07864	34.3119	61	34.3119	61	1.77781	0.39534	0.984569	0.984569
DNA polymerase epsilon subunit 2 OS=Homo sapiens GN=POLE2 PE=1 SV=2	P56282		6	P56282	0	6	0.5	6.5	13	3.13e-05	0.00407382	0.00407382
DNA polymerase epsilon subunit 3 OS=Homo sapiens GN=POLE3 PE=1 SV=1	Q9NRF9	2	3	Q9NRF9	1.96068	3	1.96068	3	1.53008	0.548485	0.990185	0.990185
DNA primase large subunit OS=Homo sapiens GN=PRIM2 PE=1 SV=2	P49643	1	6	P49643	0.980341	6	0.980341	6	6.12032	0.00362546	0.0603784	0.0603784
DNA primase small subunit OS=Homo sapiens GN=PRIM1 PE=1 SV=1	P49642	2	7	P49642	1.96068	7	1.96068	7	3.57019	0.0442952	0.266987	0.266987
DNA repair and recombination protein RAD54B OS=Homo sapiens GN=RAD54B PE=1 SV=1	Q9Y620		2	Q9Y620	0	2	0.5	2.5	5	0.0101028	0.0747393	0.0747393
DNA repair endonuclease XPF OS=Homo sapiens GN=ERCC4 PE=1 SV=3	Q92889	2	1	Q92889	1.96068	1	1.96068	1	0.510027	0.218768	0.761141	0.761141
DNA repair protein complementing XP-C cells OS=Homo sapiens GN=XPC PE=1 SV=4	Q01831	14	13	Q01831	13.7248	13	13.7248	13	0.947193	0.842465	0.990185	0.990185
DNA repair protein RAD50 OS=Homo sapiens GN=RAD50 PE=1 SV=1	Q92878	17	40	Q92878	16.6658	40	16.6658	40	2.40013	0.177053	0.757813	0.757813
DNA repair protein RAD51 homolog 1 OS=Homo sapiens GN=RAD51 PE=1 SV=1	Q06609	2	4	Q06609	1.96068	4	1.96068	4	2.04011	0.280501	0.787286	0.787286
DNA repair protein REV1 OS=Homo sapiens GN=REV1 PE=1 SV=1	Q9UBZ9	5	2	Q9UBZ9	4.9017	2	4.9017	2	0.408021	0.109271	0.509257	0.509257
DNA repair protein XRCC1 OS=Homo sapiens GN=XRCC1 PE=1 SV=2	P18887	15	6	P18887	14.7051	6	14.7051	6	0.408021	0.109271	0.509257	0.509257
DNA replication complex GINS protein PSF1 OS=Homo sapiens GN=GINS1 PE=1 SV=1	Q14691	4	9	Q14691	3.92136	9	3.92136	9	2.29512	0.202177	0.761141	0.761141
DNA replication complex GINS protein PSF2 OS=Homo sapiens GN=GINS2 PE=1 SV=1	Q9Y248	1	5	Q9Y248	0.980341	5	0.980341	5	5.10027	0.00917772	0.0747393	0.0747393
DNA replication complex GINS protein PSF3 OS=Homo sapiens GN=GINS3 PE=1 SV=1	Q9BRX5	1	16	Q9BRX5	0.980341	16	0.980341	16	16.3209	5.55e-06	0.00139402	0.00139402
DNA replication complex GINS protein SLD5 OS=Homo sapiens GN=GINS4 PE=1 SV=1	Q9BRT9	1	6	Q9BRT9	0.980341	6	0.980341	6	6.12032	0.00362546	0.0603784	0.0603784
DNA replication licensing factor MCM2 OS=Homo sapiens GN=MCM2 PE=1 SV=4	P49736	18	48	P49736	17.6461	48	17.6461	48	2.72014	0.119149	0.546592	0.546592
DNA replication licensing factor MCM3 OS=Homo sapiens GN=MCM3 PE=1 SV=3	P25205	14	40	P25205	13.7248	40	13.7248	40	2.91444	0.0942743	0.456308	0.456308
DNA replication licensing factor MCM4 OS=Homo sapiens GN=MCM4 PE=1 SV=5	P33991	9	28	P33991	8.82307	28	8.82307	28	3.1735	0.0695074	0.374615	0.374615
DNA replication licensing factor MCM5 OS=Homo sapiens GN=MCM5 PE=1 SV=5	P33992	16	29	P33992	15.6855	29	15.6855	29	1.84885	0.36007	0.944242	0.944242
DNA replication licensing factor MCM6 OS=Homo sapiens GN=MCM6 PE=1 SV=1	Q14566	15	49	Q14566	14.7051	49	14.7051	49	3.33217	0.0579108	0.313557	0.313557
DNA replication licensing factor MCM7 OS=Homo sapiens GN=MCM7 PE=1 SV=4	P33993	29	58	P33993	28.4299	58	28.4299	58	2.04011	0.280501	0.787286	0.787286
DNA topoisomerase 1 OS=Homo sapiens GN=TOP1 PE=1 SV=2	P11387	87	73	P11387	85.2896	73	85.2896	73	0.855907	0.713221	0.990185	0.990185
DNA topoisomerase 2-alpha OS=Homo sapiens GN=TOP2A PE=1 SV=3	P11388	456	477	P11388	447.035	477	447.035	477	1.06703	0.999747	0.999747	0.999747
DNA topoisomerase 2-beta OS=Homo sapiens GN=TOP2B PE=1 SV=3	Q02880	102	99	Q02880	99.9948	99	99.9948	99	0.990052	0.900499	0.990185	0.990185
DNA topoisomerase 2-binding protein 1 OS=Homo sapiens GN=TOPBP1 PE=1 SV=3	Q92547	1	8	Q92547	0.980341	8	0.980341	8	8.16043	0.000703537	0.0254869	0.0254869
DNA topoisomerase 3-alpha OS=Homo sapiens GN=TOP3A PE=1 SV=1	Q13472	1	7	Q13472	0.980341	7	0.980341	7	7.14037	0.00154663	0.0323729	0.0323729
DNA-(apurinic or apyrimidinic site) lyase OS=Homo sapiens GN=APEX1 PE=1 SV=2	P27695	9	8	P27695	8.82307	8	8.82307	8	0.906714	0.786017	0.990185	0.990185
DNA/RNA-binding protein KIN17 OS=Homo sapiens GN=KIN PE=1 SV=2	O60870		2	O60870	0	2	0.5	2.5	5	0.0101028	0.0747393	0.0747393
DNA-3-methyladenine glycosylase OS=Homo sapiens GN=MPG PE=1 SV=3	P29372	18	18	P29372	17.6461	18	17.6461	18	1.02005	0.93997	0.990185	0.990185
DNA-binding protein RFX7 OS=Homo sapiens GN=RFX7 PE=1 SV=1	Q2KHR2	4	5	Q2KHR2	3.92136	5	3.92136	5	1.27507	0.766956	0.990185	0.990185
DNA-binding protein SATB2 OS=Homo sapiens GN=SATB2 PE=1 SV=2	Q9UPW6	2	3	Q9UPW6	1.96068	3	1.96068	3	1.53008	0.548485	0.990185	0.990185
DNA-dependent protein kinase catalytic subunit OS=Homo sapiens GN=PRKDC PE=1 SV=3	P78527	1872	2590	P78527	1835.2	2590	1835.2	2590	1.41129	0.641625	0.990185	0.990185
DNA-directed RNA polymerase I subunit RPA1 OS=Homo sapiens GN=POLR1A PE=1 SV=2	O95602	292	285	O95602	286.259	285	286.259	285	0.9956	0.907872	0.990185	0.990185
DNA-directed RNA polymerase I subunit RPA12 OS=Homo sapiens GN=ZNRD1 PE=1 SV=1	Q9P1U0	2	4	Q9P1U0	1.96068	4	1.96068	4	2.04011	0.280501	0.787286	0.787286
DNA-directed RNA polymerase I subunit RPA2 OS=Homo sapiens GN=POLR1B PE=1 SV=2	Q9H9Y6	85	84	Q9H9Y6	83.329	84	83.329	84	1.00805	0.924299	0.990185	0.990185
DNA-directed RNA polymerase I subunit RPA34 OS=Homo sapiens GN=CD3EAP PE=1 SV=1	O15446	47	42	O15446	46.076	42	46.076	42	0.911537	0.79282	0.990185	0.990185
DNA-directed RNA polymerase I subunit RPA43 OS=Homo sapiens GN=TWISTNB PE=1 SV=1	Q3B726	28	27	Q3B726	27.4495	27	27.4495	27	0.983623	0.891915	0.990185	0.990185
DNA-directed RNA polymerase I subunit RPA49 OS=Homo sapiens GN=POLR1E PE=1 SV=2	Q9GZS1	28	32	Q9GZS1	27.4495	32	27.4495	32	1.16578	0.883052	0.990185	0.990185
DNA-directed RNA polymerase II subunit RPB1 OS=Homo sapiens GN=POLR2A PE=1 SV=2	P24928	275	252	P24928	269.594	252	269.594	252	0.93474	0.82526	0.990185	0.990185
DNA-directed RNA polymerase II subunit RPB11-a OS=Homo sapiens GN=POLR2J PE=1 SV=1	P52435	3	7	P52435	2.94102	7	2.94102	7	2.38012	0.181567	0.759555	0.759555
DNA-directed RNA polymerase II subunit RPB2 (Fragment) OS=Homo sapiens GN=POLR2B PE=4 SV=1	C9JZW8	2		C9JZW8	1.96068	0	2.46068	0.5	0.203196	0.00573351	0.0674192	0.0674192
DNA-directed RNA polymerase II subunit RPB2 OS=Homo sapiens GN=POLR2B PE=1 SV=1	P30876	156	118	P30876	152.933	118	152.933	118	0.771579	0.588994	0.990185	0.990185
DNA-directed RNA polymerase II subunit RPB3 OS=Homo sapiens GN=POLR2C PE=1 SV=2	P19387	29	34	P19387	28.4299	34	28.4299	34	1.19592	0.8496	0.990185	0.990185
DNA-directed RNA polymerase II subunit RPB4 OS=Homo sapiens GN=POLR2D PE=1 SV=1	O15514	24	18	O15514	23.5282	18	23.5282	18	0.76504	0.579258	0.990185	0.990185
DNA-directed RNA polymerase II subunit RPB7 OS=Homo sapiens GN=POLR2G PE=1 SV=1	P62487	26	33	P62487	25.4889	33	25.4889	33	1.29468	0.747613	0.990185	0.990185
DNA-directed RNA polymerase II subunit RPB9 OS=Homo sapiens GN=POLR2I PE=1 SV=1	P36954	6	6	P36954	5.88204	6	5.88204	6	1.02005	0.93997	0.990185	0.990185
DNA-directed RNA polymerase, mitochondrial OS=Homo sapiens GN=POLRMT PE=1 SV=2	O00411	7	4	O00411	6.86239	4	6.86239	4	0.582888	0.313742	0.861321	0.861321
DNA-directed RNA polymerases I and III subunit RPAC1 OS=Homo sapiens GN=POLR1C PE=1 SV=1	O15160	77	62	O15160	75.4862	62	75.4862	62	0.821342	0.662696	0.990185	0.990185
DNA-directed RNA polymerases I and III subunit RPAC2 OS=Homo sapiens GN=POLR1D PE=1 SV=1	Q9Y2S0	5	5	Q9Y2S0	4.9017	5	4.9017	5	1.02005	0.93997	0.990185	0.990185
DNA-directed RNA polymerases I, II, and III subunit RPABC1 OS=Homo sapiens GN=POLR2E PE=1 SV=4	P19388	49	43	P19388	48.0367	43	48.0367	43	0.895149	0.769623	0.990185	0.990185
DNA-directed RNA polymerases I, II, and III subunit RPABC3 OS=Homo sapiens GN=POLR2H PE=1 SV=4	P52434	18	15	P52434	17.6461	15	17.6461	15	0.850045	0.704701	0.990185	0.990185
DNA-directed RNA polymerases I, II, and III subunit RPABC5 OS=Homo sapiens GN=POLR2L PE=1 SV=1	P62875	2	2	P62875	1.96068	2	1.96068	2	1.02005	0.93997	0.990185	0.990185
DnaJ homolog subfamily A member 1 OS=Homo sapiens GN=DNAJA1 PE=1 SV=2	P31689	61	65	P31689	59.8008	65	59.8008	65	1.08694	0.975685	0.996812	0.996812
DnaJ homolog subfamily A member 2 OS=Homo sapiens GN=DNAJA2 PE=1 SV=1	O60884	11	19	O60884	10.7837	19	10.7837	19	1.76191	0.403711	0.990185	0.990185
DnaJ homolog subfamily A member 3, mitochondrial OS=Homo sapiens GN=DNAJA3 PE=1 SV=2	Q96EY1	33	40	Q96EY1	32.3512	40	32.3512	40	1.23643	0.806375	0.990185	0.990185
DnaJ homolog subfamily B member 12 OS=Homo sapiens GN=DNAJB12 PE=1 SV=4	Q9NXW2	11	14	Q9NXW2	10.7837	14	10.7837	14	1.29825	0.744144	0.990185	0.990185
DnaJ homolog subfamily B member 14 OS=Homo sapiens GN=DNAJB14 PE=2 SV=1	Q8TBM8	2	1	Q8TBM8	1.96068	1	1.96068	1	0.510027	0.218768	0.761141	0.761141
DnaJ homolog subfamily B member 3 OS=Homo sapiens GN=DNAJB3 PE=1 SV=1	Q8WWF6	4	5	Q8WWF6	3.92136	5	3.92136	5	1.27507	0.766956	0.990185	0.990185
DnaJ homolog subfamily B member 6 OS=Homo sapiens GN=DNAJB6 PE=1 SV=2	O75190	19	22	O75190	18.6265	22	18.6265	22	1.18111	0.865896	0.990185	0.990185
DnaJ homolog subfamily C member 1 OS=Homo sapiens GN=DNAJC1 PE=1 SV=1	Q96KC8	3	10	Q96KC8	2.94102	10	2.94102	10	3.40018	0.0536041	0.307803	0.307803
DnaJ homolog subfamily C member 10 OS=Homo sapiens GN=DNAJC10 PE=1 SV=2	Q8IXB1	4	4	Q8IXB1	3.92136	4	3.92136	4	1.02005	0.93997	0.990185	0.990185
DnaJ homolog subfamily C member 11 OS=Homo sapiens GN=DNAJC11 PE=1 SV=2	Q9NVH1	58	56	Q9NVH1	56.8598	56	56.8598	56	0.984879	0.893596	0.990185	0.990185
DnaJ homolog subfamily C member 13 OS=Homo sapiens GN=DNAJC13 PE=1 SV=5	O75165	8	11	O75165	7.84273	11	7.84273	11	1.40257	0.649033	0.990185	0.990185
DnaJ homolog subfamily C member 16 OS=Homo sapiens GN=DNAJC16 PE=2 SV=3	Q9Y2G8	9	6	Q9Y2G8	8.82307	6	8.82307	6	0.680036	0.452864	0.990185	0.990185
DnaJ homolog subfamily C member 21 OS=Homo sapiens GN=DNAJC21 PE=1 SV=2	Q5F1R6	4	5	Q5F1R6	3.92136	5	3.92136	5	1.27507	0.766956	0.990185	0.990185
DnaJ homolog subfamily C member 30 OS=Homo sapiens GN=DNAJC30 PE=1 SV=3	Q96LL9	4	5	Q96LL9	3.92136	5	3.92136	5	1.27507	0.766956	0.990185	0.990185
DnaJ homolog subfamily C member 7 OS=Homo sapiens GN=DNAJC7 PE=1 SV=2	Q99615		3	Q99615	0	3	0.5	3.5	7	0.00173196	0.0323729	0.0323729
DnaJ homolog subfamily C member 9 OS=Homo sapiens GN=DNAJC9 PE=1 SV=1	Q8WXX5	5	6	Q8WXX5	4.9017	6	4.9017	6	1.22406	0.819362	0.990185	0.990185
Dolichol-phosphate mannosyltransferase OS=Homo sapiens GN=DPM1 PE=1 SV=1	O60762	3	11	O60762	2.94102	11	2.94102	11	3.7402	0.0367285	0.227626	0.227626
Dolichol-phosphate mannosyltransferase subunit 3 OS=Homo sapiens GN=DPM3 PE=1 SV=2	Q9P2X0	2	2	Q9P2X0	1.96068	2	1.96068	2	1.02005	0.93997	0.990185	0.990185
Dolichyl pyrophosphate Man9GlcNAc2 alpha-1,3-glucosyltransferase OS=Homo sapiens GN=ALG6 PE=1 SV=1	Q9Y672	7	15	Q9Y672	6.86239	15	6.86239	15	2.18583	0.232436	0.787286	0.787286
Dolichyl-diphosphooligosaccharide--protein glycosyltransferase 48 kDa subunit OS=Homo sapiens GN=DDOST PE=1 SV=4	P39656	161	170	P39656	157.835	170	157.835	170	1.07708	0.987801	0.997613	0.997613
Dolichyl-diphosphooligosaccharide--protein glycosyltransferase subunit 1 OS=Homo sapiens GN=RPN1 PE=1 SV=1	P04843	273	293	P04843	267.633	293	267.633	293	1.09478	0.966139	0.995135	0.995135
Dolichyl-diphosphooligosaccharide--protein glycosyltransferase subunit 2 OS=Homo sapiens GN=RPN2 PE=1 SV=3	P04844	437	446	P04844	428.409	446	428.409	446	1.04106	0.967014	0.995339	0.995339
Dolichyl-diphosphooligosaccharide--protein glycosyltransferase subunit DAD1 OS=Homo sapiens GN=DAD1 PE=1 SV=3	P61803	29	34	P61803	28.4299	34	28.4299	34	1.19592	0.8496	0.990185	0.990185
Dolichyl-diphosphooligosaccharide--protein glycosyltransferase subunit STT3A OS=Homo sapiens GN=STT3A PE=1 SV=2	P46977	199	160	P46977	195.088	160	195.088	160	0.820144	0.660933	0.990185	0.990185
Dolichyl-diphosphooligosaccharide--protein glycosyltransferase subunit STT3B OS=Homo sapiens GN=STT3B PE=1 SV=1	Q8TCJ2	73	74	Q8TCJ2	71.5649	74	71.5649	74	1.03403	0.958014	0.994783	0.994783
Dol-P-Glc:Glc(2)Man(9)GlcNAc(2)-PP-Dol alpha-1,2-glucosyltransferase OS=Homo sapiens GN=ALG10 PE=2 SV=1	Q5BKT4	3		Q5BKT4	2.94102	0	3.44102	0.5	0.145306	0.000896413	0.0256097	0.0256097
Dol-P-Man:Man(5)GlcNAc(2)-PP-Dol alpha-1,3-mannosyltransferase OS=Homo sapiens GN=ALG3 PE=1 SV=1	Q92685	6	7	Q92685	5.88204	7	5.88204	7	1.19006	0.856019	0.990185	0.990185
Doublecortin domain-containing protein 1 OS=Homo sapiens GN=DCDC1 PE=2 SV=2	P59894	20	16	P59894	19.6068	16	19.6068	16	0.816043	0.654893	0.990185	0.990185
Double-strand break repair protein MRE11A OS=Homo sapiens GN=MRE11A PE=1 SV=3	P49959	12	23	P49959	11.7641	23	11.7641	23	1.9551	0.313307	0.861321	0.861321
Double-strand-break repair protein rad21 homolog OS=Homo sapiens GN=RAD21 PE=1 SV=2	O60216		10	O60216	0	10	0.5	10.5	21	6.96e-07	0.000349243	0.000349243
Double-stranded RNA-binding protein Staufen homolog 1 OS=Homo sapiens GN=STAU1 PE=1 SV=2	O95793	25	37	O95793	24.5085	37	24.5085	37	1.50968	0.563484	0.990185	0.990185
Double-stranded RNA-binding protein Staufen homolog 2 OS=Homo sapiens GN=STAU2 PE=1 SV=1	Q9NUL3	15	11	Q9NUL3	14.7051	11	14.7051	11	0.748039	0.553917	0.990185	0.990185
Double-stranded RNA-specific adenosine deaminase OS=Homo sapiens GN=ADAR PE=1 SV=4	P55265	89	92	P55265	87.2503	92	87.2503	92	1.05444	0.983972	0.997457	0.997457
Dr1-associated corepressor OS=Homo sapiens GN=DRAP1 PE=1 SV=3	Q14919		3	Q14919	0	3	0.5	3.5	7	0.00173196	0.0323729	0.0323729
Drebrin OS=Homo sapiens GN=DBN1 PE=1 SV=4	Q16643	54	71	Q16643	52.9384	71	52.9384	71	1.34118	0.703531	0.990185	0.990185
Dual specificity mitogen-activated protein kinase kinase 3 OS=Homo sapiens GN=MAP2K3 PE=1 SV=2	P46734	1	5	P46734	0.980341	5	0.980341	5	5.10027	0.00917772	0.0747393	0.0747393
Dual specificity protein kinase CLK1 OS=Homo sapiens GN=CLK1 PE=1 SV=2	P49759	4	1	P49759	3.92136	1	3.92136	1	0.255013	0.0171111	0.11541	0.11541
Dual specificity protein kinase CLK2 OS=Homo sapiens GN=CLK2 PE=1 SV=1	P49760	5	9	P49760	4.9017	9	4.9017	9	1.8361	0.366151	0.949562	0.949562
Dual specificity protein kinase CLK3 OS=Homo sapiens GN=CLK3 PE=1 SV=3	P49761	15	11	P49761	14.7051	11	14.7051	11	0.748039	0.553917	0.990185	0.990185
Dual specificity protein kinase TTK OS=Homo sapiens GN=TTK PE=1 SV=2	P33981	1	5	P33981	0.980341	5	0.980341	5	5.10027	0.00917772	0.0747393	0.0747393
Dual specificity protein phosphatase 14 OS=Homo sapiens GN=DUSP14 PE=1 SV=1	O95147	2		O95147	1.96068	0	2.46068	0.5	0.203196	0.00573351	0.0674192	0.0674192
Dynactin subunit 1 OS=Homo sapiens GN=DCTN1 PE=1 SV=3	Q14203	2	1	Q14203	1.96068	1	1.96068	1	0.510027	0.218768	0.761141	0.761141
Dynein heavy chain 2, axonemal OS=Homo sapiens GN=DNAH2 PE=2 SV=3	Q9P225	7	2	Q9P225	6.86239	2	6.86239	2	0.291444	0.0306257	0.191834	0.191834
Dynein light chain 1, cytoplasmic OS=Homo sapiens GN=DYNLL1 PE=1 SV=1	P63167	53	61	P63167	51.9581	61	51.9581	61	1.17402	0.873791	0.990185	0.990185
Dynein light chain 2, cytoplasmic OS=Homo sapiens GN=DYNLL2 PE=1 SV=1	Q96FJ2	13	11	Q96FJ2	12.7444	11	12.7444	11	0.863122	0.723674	0.990185	0.990185
Dynein light chain Tctex-type 1 OS=Homo sapiens GN=DYNLT1 PE=1 SV=1	P63172	1	2	P63172	0.980341	2	0.980341	2	2.04011	0.280501	0.787286	0.787286
Dystonin OS=Homo sapiens GN=DST PE=1 SV=4	Q03001	5	8	Q03001	4.9017	8	4.9017	8	1.63209	0.479239	0.990185	0.990185
E1A-binding protein p400 OS=Homo sapiens GN=EP400 PE=1 SV=4	Q96L91	38	79	Q96L91	37.2529	79	37.2529	79	2.12064	0.252758	0.787286	0.787286
E3 ISG15--protein ligase HERC5 OS=Homo sapiens GN=HERC5 PE=1 SV=2	Q9UII4	3	5	Q9UII4	2.94102	5	2.94102	5	1.70009	0.438032	0.990185	0.990185
E3 SUMO-protein ligase CBX4 OS=Homo sapiens GN=CBX4 PE=1 SV=3	O00257	6	5	O00257	5.88204	5	5.88204	5	0.850045	0.704701	0.990185	0.990185
E3 SUMO-protein ligase NSE2 OS=Homo sapiens GN=NSMCE2 PE=1 SV=2	Q96MF7	2	6	Q96MF7	1.96068	6	1.96068	6	3.06016	0.0793391	0.389927	0.389927
E3 SUMO-protein ligase PIAS1 OS=Homo sapiens GN=PIAS1 PE=1 SV=2	O75925	11	15	O75925	10.7837	15	10.7837	15	1.39098	0.659007	0.990185	0.990185
E3 SUMO-protein ligase PIAS2 OS=Homo sapiens GN=PIAS2 PE=1 SV=3	O75928	9	11	O75928	8.82307	11	8.82307	11	1.24673	0.795691	0.990185	0.990185
E3 SUMO-protein ligase PIAS3 OS=Homo sapiens GN=PIAS3 PE=1 SV=2	Q9Y6X2		2	Q9Y6X2	0	2	0.5	2.5	5	0.0101028	0.0747393	0.0747393
E3 SUMO-protein ligase PIAS4 OS=Homo sapiens GN=PIAS4 PE=1 SV=1	Q8N2W9	2	1	Q8N2W9	1.96068	1	1.96068	1	0.510027	0.218768	0.761141	0.761141
E3 SUMO-protein ligase RanBP2 OS=Homo sapiens GN=RANBP2 PE=1 SV=2	P49792	1322	1251	P49792	1296.01	1251	1296.01	1251	0.96527	0.867171	0.990185	0.990185
E3 ubiquitin/ISG15 ligase TRIM25 OS=Homo sapiens GN=TRIM25 PE=1 SV=2	Q14258		2	Q14258	0	2	0.5	2.5	5	0.0101028	0.0747393	0.0747393
E3 ubiquitin-protein ligase BRE1B OS=Homo sapiens GN=RNF40 PE=1 SV=4	O75150	3	11	O75150	2.94102	11	2.94102	11	3.7402	0.0367285	0.227626	0.227626
E3 ubiquitin-protein ligase CHIP OS=Homo sapiens GN=STUB1 PE=1 SV=2	Q9UNE7	3	6	Q9UNE7	2.94102	6	2.94102	6	2.04011	0.280501	0.787286	0.787286
E3 ubiquitin-protein ligase Hakai OS=Homo sapiens GN=CBLL1 PE=1 SV=1	Q75N03	3	7	Q75N03	2.94102	7	2.94102	7	2.38012	0.181567	0.759555	0.759555
E3 ubiquitin-protein ligase HERC2 OS=Homo sapiens GN=HERC2 PE=1 SV=2	O95714	32	34	O95714	31.3709	34	31.3709	34	1.08381	0.979522	0.996893	0.996893
E3 ubiquitin-protein ligase listerin OS=Homo sapiens GN=LTN1 PE=1 SV=6	O94822	5	10	O94822	4.9017	10	4.9017	10	2.04011	0.280501	0.787286	0.787286
E3 ubiquitin-protein ligase MARCH5 OS=Homo sapiens GN=MARCH5 PE=1 SV=1	Q9NX47	5	2	Q9NX47	4.9017	2	4.9017	2	0.408021	0.109271	0.509257	0.509257
E3 ubiquitin-protein ligase MIB1 OS=Homo sapiens GN=MIB1 PE=1 SV=1	Q86YT6	15	16	Q86YT6	14.7051	16	14.7051	16	1.08806	0.974323	0.996812	0.996812
E3 ubiquitin-protein ligase MSL2 OS=Homo sapiens GN=MSL2 PE=1 SV=2	Q9HCI7	5	4	Q9HCI7	4.9017	4	4.9017	4	0.816043	0.654893	0.990185	0.990185
E3 ubiquitin-protein ligase RAD18 OS=Homo sapiens GN=RAD18 PE=1 SV=2	Q9NS91	10	22	Q9NS91	9.80341	22	9.80341	22	2.24412	0.215738	0.761141	0.761141
E3 ubiquitin-protein ligase RBBP6 OS=Homo sapiens GN=RBBP6 PE=1 SV=1	Q7Z6E9	15	22	Q7Z6E9	14.7051	22	14.7051	22	1.49608	0.573706	0.990185	0.990185
E3 ubiquitin-protein ligase RBX1 OS=Homo sapiens GN=RBX1 PE=1 SV=1	P62877	2		P62877	1.96068	0	2.46068	0.5	0.203196	0.00573351	0.0674192	0.0674192
E3 ubiquitin-protein ligase RFWD3 OS=Homo sapiens GN=RFWD3 PE=1 SV=3	Q6PCD5	2	3	Q6PCD5	1.96068	3	1.96068	3	1.53008	0.548485	0.990185	0.990185
E3 ubiquitin-protein ligase RING1 OS=Homo sapiens GN=RING1 PE=1 SV=2	Q06587	25	23	Q06587	24.5085	23	24.5085	23	0.938449	0.8304	0.990185	0.990185
E3 ubiquitin-protein ligase RING2 OS=Homo sapiens GN=RNF2 PE=1 SV=1	Q99496	38	47	Q99496	37.2529	47	37.2529	47	1.26165	0.78045	0.990185	0.990185
E3 ubiquitin-protein ligase RLIM OS=Homo sapiens GN=RLIM PE=1 SV=3	Q9NVW2	7	9	Q9NVW2	6.86239	9	6.86239	9	1.3115	0.731388	0.990185	0.990185
E3 ubiquitin-protein ligase RNF138 OS=Homo sapiens GN=RNF138 PE=1 SV=1	Q8WVD3	9	21	Q8WVD3	8.82307	21	8.82307	21	2.38012	0.181567	0.759555	0.759555
E3 ubiquitin-protein ligase RNF169 OS=Homo sapiens GN=RNF169 PE=1 SV=2	Q8NCN4	18	17	Q8NCN4	17.6461	17	17.6461	17	0.963384	0.864608	0.990185	0.990185
E3 ubiquitin-protein ligase RNF170 OS=Homo sapiens GN=RNF170 PE=1 SV=2	Q96K19	8	9	Q96K19	7.84273	9	7.84273	9	1.14756	0.903793	0.990185	0.990185
E3 ubiquitin-protein ligase RNF185 OS=Homo sapiens GN=RNF185 PE=1 SV=1	Q96GF1	1	2	Q96GF1	0.980341	2	0.980341	2	2.04011	0.280501	0.787286	0.787286
E3 ubiquitin-protein ligase RNF216 OS=Homo sapiens GN=RNF216 PE=1 SV=3	Q9NWF9	4	5	Q9NWF9	3.92136	5	3.92136	5	1.27507	0.766956	0.990185	0.990185
E3 ubiquitin-protein ligase RNF6 OS=Homo sapiens GN=RNF6 PE=1 SV=1	Q9Y252	2	3	Q9Y252	1.96068	3	1.96068	3	1.53008	0.548485	0.990185	0.990185
E3 ubiquitin-protein ligase SHPRH OS=Homo sapiens GN=SHPRH PE=1 SV=2	Q149N8	1	2	Q149N8	0.980341	2	0.980341	2	2.04011	0.280501	0.787286	0.787286
E3 ubiquitin-protein ligase synoviolin OS=Homo sapiens GN=SYVN1 PE=1 SV=2	Q86TM6		5	Q86TM6	0	5	0.5	5.5	11	0.000102102	0.00689975	0.00689975
E3 ubiquitin-protein ligase Topors OS=Homo sapiens GN=TOPORS PE=1 SV=1	Q9NS56	4		Q9NS56	3.92136	0	4.42136	0.5	0.113087	0.000184975	0.00916184	0.00916184
E3 ubiquitin-protein ligase TRAF7 OS=Homo sapiens GN=TRAF7 PE=1 SV=1	Q6Q0C0	5	2	Q6Q0C0	4.9017	2	4.9017	2	0.408021	0.109271	0.509257	0.509257
E3 ubiquitin-protein ligase TRIM13 OS=Homo sapiens GN=TRIM13 PE=1 SV=2	O60858	1	2	O60858	0.980341	2	0.980341	2	2.04011	0.280501	0.787286	0.787286
E3 ubiquitin-protein ligase TRIM31 OS=Homo sapiens GN=TRIM31 PE=1 SV=2	Q9BZY9	1	2	Q9BZY9	0.980341	2	0.980341	2	2.04011	0.280501	0.787286	0.787286
E3 ubiquitin-protein ligase TRIM33 OS=Homo sapiens GN=TRIM33 PE=1 SV=3	Q9UPN9	21	14	Q9UPN9	20.5872	14	20.5872	14	0.680036	0.452864	0.990185	0.990185
E3 ubiquitin-protein ligase TRIM41 OS=Homo sapiens GN=TRIM41 PE=1 SV=3	Q8WV44	13	14	Q8WV44	12.7444	14	12.7444	14	1.09852	0.961616	0.995135	0.995135
E3 ubiquitin-protein ligase TRIP12 OS=Homo sapiens GN=TRIP12 PE=1 SV=1	Q14669	126	110	Q14669	123.523	110	123.523	110	0.890523	0.763035	0.990185	0.990185
E3 ubiquitin-protein ligase TRIP12 OS=Homo sapiens GN=TRIP12 PE=2 SV=1	B4DYJ6	5	5	B4DYJ6	4.9017	5	4.9017	5	1.02005	0.93997	0.990185	0.990185
E3 ubiquitin-protein ligase UBR5 OS=Homo sapiens GN=UBR5 PE=1 SV=2	O95071		3	O95071	0	3	0.5	3.5	7	0.00173196	0.0323729	0.0323729
E3 ubiquitin-protein ligase UHRF1 OS=Homo sapiens GN=UHRF1 PE=1 SV=1	Q96T88	43	35	Q96T88	42.1547	35	42.1547	35	0.830276	0.67582	0.990185	0.990185
E3 ubiquitin-protein ligase UHRF2 OS=Homo sapiens GN=UHRF2 PE=1 SV=1	Q96PU4	3	1	Q96PU4	2.94102	1	2.94102	1	0.340018	0.0567606	0.307803	0.307803
E3 ubiquitin-protein ligase ZFP91 OS=Homo sapiens GN=ZFP91 PE=1 SV=1	Q96JP5	11	13	Q96JP5	10.7837	13	10.7837	13	1.20552	0.839185	0.990185	0.990185
E3 UFM1-protein ligase 1 OS=Homo sapiens GN=UFL1 PE=1 SV=2	O94874	49	66	O94874	48.0367	66	48.0367	66	1.37395	0.673928	0.990185	0.990185
ELAV-like protein 1 OS=Homo sapiens GN=ELAVL1 PE=1 SV=2	Q15717	34	34	Q15717	33.3316	34	33.3316	34	1.02005	0.93997	0.990185	0.990185
Electron transfer flavoprotein subunit alpha, mitochondrial OS=Homo sapiens GN=ETFA PE=1 SV=1	P13804	15	24	P13804	14.7051	24	14.7051	24	1.63209	0.479239	0.990185	0.990185
Electron transfer flavoprotein subunit beta OS=Homo sapiens GN=ETFB PE=1 SV=3	P38117	5	6	P38117	4.9017	6	4.9017	6	1.22406	0.819362	0.990185	0.990185
ELKS/Rab6-interacting/CAST family member 1 OS=Homo sapiens GN=ERC1 PE=1 SV=1	Q8IUD2	2	3	Q8IUD2	1.96068	3	1.96068	3	1.53008	0.548485	0.990185	0.990185
ELM2 and SANT domain-containing protein 1 OS=Homo sapiens GN=ELMSAN1 PE=1 SV=2	Q6PJG2	3	2	Q6PJG2	2.94102	2	2.94102	2	0.680036	0.452864	0.990185	0.990185
Elongation factor 1-alpha 1 OS=Homo sapiens GN=EEF1A1 PE=1 SV=1	P68104	264	177	P68104	258.81	177	258.81	177	0.683899	0.458565	0.990185	0.990185
Elongation factor 1-beta OS=Homo sapiens GN=EEF1B2 PE=1 SV=3	P24534	4	2	P24534	3.92136	2	3.92136	2	0.510027	0.218768	0.761141	0.761141
Elongation factor 1-delta OS=Homo sapiens GN=EEF1D PE=1 SV=5	P29692	41	36	P29692	40.194	36	40.194	36	0.895657	0.770345	0.990185	0.990185
Elongation factor 1-gamma OS=Homo sapiens GN=EEF1G PE=1 SV=3	P26641	42	31	P26641	41.1743	31	41.1743	31	0.752897	0.56116	0.990185	0.990185
Elongation factor 2 OS=Homo sapiens GN=EEF2 PE=1 SV=4	P13639	38	55	P13639	37.2529	55	37.2529	55	1.47639	0.588824	0.990185	0.990185
Elongation factor Ts, mitochondrial OS=Homo sapiens GN=TSFM PE=1 SV=2	P43897	2	2	P43897	1.96068	2	1.96068	2	1.02005	0.93997	0.990185	0.990185
Elongation factor Tu, mitochondrial OS=Homo sapiens GN=TUFM PE=1 SV=2	P49411	26	38	P49411	25.4889	38	25.4889	38	1.49085	0.577686	0.990185	0.990185
Elongation of very long chain fatty acids protein 5 OS=Homo sapiens GN=ELOVL5 PE=1 SV=1	Q9NYP7	1	3	Q9NYP7	0.980341	3	0.980341	3	3.06016	0.0793391	0.389927	0.389927
Embryonic polyadenylate-binding protein 2 OS=Homo sapiens GN=PABPN1L PE=2 SV=1	A6NDY0	5	6	A6NDY0	4.9017	6	4.9017	6	1.22406	0.819362	0.990185	0.990185
Emerin OS=Homo sapiens GN=EMD PE=1 SV=1	P50402	104	128	P50402	101.955	128	101.955	128	1.25545	0.786749	0.990185	0.990185
Endonuclease domain-containing 1 protein OS=Homo sapiens GN=ENDOD1 PE=1 SV=2	O94919	6	3	O94919	5.88204	3	5.88204	3	0.510027	0.218768	0.761141	0.761141
Endonuclease III-like protein 1 OS=Homo sapiens GN=NTHL1 PE=1 SV=2	P78549	61	59	P78549	59.8008	59	59.8008	59	0.986609	0.895907	0.990185	0.990185
Endoplasmic reticulum lectin 1 OS=Homo sapiens GN=ERLEC1 PE=1 SV=1	Q96DZ1	1	2	Q96DZ1	0.980341	2	0.980341	2	2.04011	0.280501	0.787286	0.787286
Endoplasmic reticulum mannosyl-oligosaccharide 1,2-alpha-mannosidase OS=Homo sapiens GN=MAN1B1 PE=1 SV=2	Q9UKM7	1	2	Q9UKM7	0.980341	2	0.980341	2	2.04011	0.280501	0.787286	0.787286
Endoplasmic reticulum metallopeptidase 1 OS=Homo sapiens GN=ERMP1 PE=1 SV=2	Q7Z2K6	11	5	Q7Z2K6	10.7837	5	10.7837	5	0.463661	0.164967	0.71391	0.71391
Endoplasmic reticulum-Golgi intermediate compartment protein 3 OS=Homo sapiens GN=ERGIC3 PE=1 SV=1	Q9Y282		2	Q9Y282	0	2	0.5	2.5	5	0.0101028	0.0747393	0.0747393
Endoplasmin OS=Homo sapiens GN=HSP90B1 PE=1 SV=1	P14625	15	15	P14625	14.7051	15	14.7051	15	1.02005	0.93997	0.990185	0.990185
Enhancer of mRNA-decapping protein 4 OS=Homo sapiens GN=EDC4 PE=1 SV=1	Q6P2E9	22	41	Q6P2E9	21.5675	41	21.5675	41	1.90101	0.336264	0.915993	0.915993
Enhancer of rudimentary homolog OS=Homo sapiens GN=ERH PE=1 SV=1	P84090	84	171	P84090	82.3486	171	82.3486	171	2.07654	0.267571	0.787286	0.787286
Enoyl-CoA hydratase, mitochondrial OS=Homo sapiens GN=ECHS1 PE=1 SV=4	P30084	9	5	P30084	8.82307	5	8.82307	5	0.566696	0.291736	0.814264	0.814264
Ensconsin OS=Homo sapiens GN=MAP7 PE=1 SV=1	Q14244	4	2	Q14244	3.92136	2	3.92136	2	0.510027	0.218768	0.761141	0.761141
Ephrin type-A receptor 2 OS=Homo sapiens GN=EPHA2 PE=1 SV=2	P29317	3	1	P29317	2.94102	1	2.94102	1	0.340018	0.0567606	0.307803	0.307803
Epiplakin OS=Homo sapiens GN=EPPK1 PE=1 SV=2	P58107	12	8	P58107	11.7641	8	11.7641	8	0.680036	0.452864	0.990185	0.990185
ER lumen protein retaining receptor 1 OS=Homo sapiens GN=KDELR1 PE=1 SV=1	P24390	23	18	P24390	22.5478	18	22.5478	18	0.798303	0.628682	0.990185	0.990185
ER membrane protein complex subunit 1 OS=Homo sapiens GN=EMC1 PE=1 SV=1	Q8N766	162	176	Q8N766	158.815	176	158.815	176	1.10821	0.949966	0.994559	0.994559
ER membrane protein complex subunit 10 OS=Homo sapiens GN=EMC10 PE=1 SV=1	Q5UCC4	8	10	Q5UCC4	7.84273	10	7.84273	10	1.27507	0.766956	0.990185	0.990185
ER membrane protein complex subunit 2 OS=Homo sapiens GN=EMC2 PE=1 SV=1	Q15006	71	84	Q15006	69.6042	84	69.6042	84	1.20682	0.837775	0.990185	0.990185
ER membrane protein complex subunit 3 OS=Homo sapiens GN=EMC3 PE=1 SV=3	Q9P0I2	52	54	Q9P0I2	50.9777	54	50.9777	54	1.05929	0.990068	0.997793	0.997793
ER membrane protein complex subunit 4 OS=Homo sapiens GN=EMC4 PE=1 SV=2	Q5J8M3	37	37	Q5J8M3	36.2726	37	36.2726	37	1.02005	0.93997	0.990185	0.990185
ER membrane protein complex subunit 6 OS=Homo sapiens GN=EMC6 PE=1 SV=1	Q9BV81	9	10	Q9BV81	8.82307	10	8.82307	10	1.13339	0.920202	0.990185	0.990185
ER membrane protein complex subunit 7 OS=Homo sapiens GN=EMC7 PE=1 SV=1	Q9NPA0	43	29	Q9NPA0	42.1547	29	42.1547	29	0.687943	0.464539	0.990185	0.990185
ER membrane protein complex subunit 8 OS=Homo sapiens GN=EMC8 PE=1 SV=1	O43402	29	26	O43402	28.4299	26	28.4299	26	0.914531	0.797032	0.990185	0.990185
ER membrane protein complex subunit 9 OS=Homo sapiens GN=EMC9 PE=1 SV=3	Q9Y3B6	9	8	Q9Y3B6	8.82307	8	8.82307	8	0.906714	0.786017	0.990185	0.990185
ERC protein 2 OS=Homo sapiens GN=ERC2 PE=1 SV=3	O15083	2		O15083	1.96068	0	2.46068	0.5	0.203196	0.00573351	0.0674192	0.0674192
Erlin-1 OS=Homo sapiens GN=ERLIN1 PE=1 SV=1	O75477	103	91	O75477	100.975	91	100.975	91	0.901212	0.778232	0.990185	0.990185
Erlin-2 OS=Homo sapiens GN=ERLIN2 PE=1 SV=1	O94905	177	110	O94905	173.52	110	173.52	110	0.633932	0.385624	0.975855	0.975855
Erythrocyte band 7 integral membrane protein OS=Homo sapiens GN=STOM PE=1 SV=3	P27105	21	15	P27105	20.5872	15	20.5872	15	0.72861	0.52495	0.990185	0.990185
ESF1 homolog OS=Homo sapiens GN=ESF1 PE=1 SV=1	Q9H501	48	53	Q9H501	47.0564	53	47.0564	53	1.12631	0.928496	0.990185	0.990185
Essential MCU regulator, mitochondrial OS=Homo sapiens GN=SMDT1 PE=1 SV=1	Q9H4I9	1	2	Q9H4I9	0.980341	2	0.980341	2	2.04011	0.280501	0.787286	0.787286
Estradiol 17-beta-dehydrogenase 11 OS=Homo sapiens GN=HSD17B11 PE=1 SV=3	Q8NBQ5	5	3	Q8NBQ5	4.9017	3	4.9017	3	0.612032	0.354375	0.931395	0.931395
Estradiol 17-beta-dehydrogenase 12 OS=Homo sapiens GN=HSD17B12 PE=1 SV=2	Q53GQ0	3	5	Q53GQ0	2.94102	5	2.94102	5	1.70009	0.438032	0.990185	0.990185
Etoposide-induced protein 2.4 homolog OS=Homo sapiens GN=EI24 PE=1 SV=4	O14681	1	4	O14681	0.980341	4	0.980341	4	4.08021	0.0255031	0.162351	0.162351
ETS domain-containing transcription factor ERF OS=Homo sapiens GN=ERF PE=1 SV=2	P50548	4	4	P50548	3.92136	4	3.92136	4	1.02005	0.93997	0.990185	0.990185
ETS translocation variant 3 OS=Homo sapiens GN=ETV3 PE=1 SV=2	P41162		2	P41162	0	2	0.5	2.5	5	0.0101028	0.0747393	0.0747393
ETS-related transcription factor Elf-2 OS=Homo sapiens GN=ELF2 PE=1 SV=2	Q15723	1	5	Q15723	0.980341	5	0.980341	5	5.10027	0.00917772	0.0747393	0.0747393
Eukaryotic elongation factor 2 kinase OS=Homo sapiens GN=EEF2K PE=1 SV=2	O00418	2		O00418	1.96068	0	2.46068	0.5	0.203196	0.00573351	0.0674192	0.0674192
Eukaryotic initiation factor 4A-I OS=Homo sapiens GN=EIF4A1 PE=1 SV=1	P60842	81	82	P60842	79.4076	82	79.4076	82	1.03265	0.956241	0.994783	0.994783
Eukaryotic initiation factor 4A-III OS=Homo sapiens GN=EIF4A3 PE=1 SV=4	P38919	556	460	P38919	545.069	460	545.069	460	0.843929	0.695792	0.990185	0.990185
Eukaryotic translation elongation factor 1 epsilon-1 OS=Homo sapiens GN=EEF1E1 PE=1 SV=1	O43324	14	14	O43324	13.7248	14	13.7248	14	1.02005	0.93997	0.990185	0.990185
Eukaryotic translation initiation factor 1A, X-chromosomal OS=Homo sapiens GN=EIF1AX PE=1 SV=2	P47813	7	10	P47813	6.86239	10	6.86239	10	1.45722	0.603923	0.990185	0.990185
Eukaryotic translation initiation factor 2 subunit 1 OS=Homo sapiens GN=EIF2S1 PE=1 SV=3	P05198	8	11	P05198	7.84273	11	7.84273	11	1.40257	0.649033	0.990185	0.990185
Eukaryotic translation initiation factor 2 subunit 2 OS=Homo sapiens GN=EIF2S2 PE=1 SV=2	P20042	4	4	P20042	3.92136	4	3.92136	4	1.02005	0.93997	0.990185	0.990185
Eukaryotic translation initiation factor 2 subunit 3 OS=Homo sapiens GN=EIF2S3 PE=1 SV=3	P41091	2	2	P41091	1.96068	2	1.96068	2	1.02005	0.93997	0.990185	0.990185
Eukaryotic translation initiation factor 3 subunit A OS=Homo sapiens GN=EIF3A PE=1 SV=1	Q14152	9	10	Q14152	8.82307	10	8.82307	10	1.13339	0.920202	0.990185	0.990185
Eukaryotic translation initiation factor 3 subunit C OS=Homo sapiens GN=EIF3C PE=1 SV=1	Q99613	5	7	Q99613	4.9017	7	4.9017	7	1.42807	0.627593	0.990185	0.990185
Eukaryotic translation initiation factor 3 subunit D OS=Homo sapiens GN=EIF3D PE=1 SV=1	O15371	2	9	O15371	1.96068	9	1.96068	9	4.59024	0.0151041	0.110574	0.110574
Eukaryotic translation initiation factor 3 subunit E OS=Homo sapiens GN=EIF3E PE=1 SV=1	P60228	28	39	P60228	27.4495	39	27.4495	39	1.42079	0.633648	0.990185	0.990185
Eukaryotic translation initiation factor 3 subunit F OS=Homo sapiens GN=EIF3F PE=1 SV=1	O00303	4	9	O00303	3.92136	9	3.92136	9	2.29512	0.202177	0.761141	0.761141
Eukaryotic translation initiation factor 3 subunit H OS=Homo sapiens GN=EIF3H PE=1 SV=1	O15372	9	2	O15372	8.82307	2	8.82307	2	0.226679	0.00986602	0.0747393	0.0747393
Eukaryotic translation initiation factor 3 subunit I OS=Homo sapiens GN=EIF3I PE=1 SV=1	Q13347	4	7	Q13347	3.92136	7	3.92136	7	1.78509	0.391564	0.975855	0.975855
Eukaryotic translation initiation factor 3 subunit K OS=Homo sapiens GN=EIF3K PE=1 SV=1	Q9UBQ5	7	4	Q9UBQ5	6.86239	4	6.86239	4	0.582888	0.313742	0.861321	0.861321
Eukaryotic translation initiation factor 3 subunit L OS=Homo sapiens GN=EIF3L PE=1 SV=1	Q9Y262	11	16	Q9Y262	10.7837	16	10.7837	16	1.48371	0.583157	0.990185	0.990185
Eukaryotic translation initiation factor 3 subunit M OS=Homo sapiens GN=EIF3M PE=1 SV=1	Q7L2H7	5	7	Q7L2H7	4.9017	7	4.9017	7	1.42807	0.627593	0.990185	0.990185
Eukaryotic translation initiation factor 4 gamma 1 OS=Homo sapiens GN=EIF4G1 PE=1 SV=4	Q04637	12	9	Q04637	11.7641	9	11.7641	9	0.76504	0.579258	0.990185	0.990185
Eukaryotic translation initiation factor 4 gamma 2 OS=Homo sapiens GN=EIF4G2 PE=1 SV=1	P78344	2	2	P78344	1.96068	2	1.96068	2	1.02005	0.93997	0.990185	0.990185
Eukaryotic translation initiation factor 4 gamma 3 OS=Homo sapiens GN=EIF4G3 PE=1 SV=2	O43432		2	O43432	0	2	0.5	2.5	5	0.0101028	0.0747393	0.0747393
Eukaryotic translation initiation factor 4B OS=Homo sapiens GN=EIF4B PE=1 SV=2	P23588		3	P23588	0	3	0.5	3.5	7	0.00173196	0.0323729	0.0323729
Eukaryotic translation initiation factor 4E OS=Homo sapiens GN=EIF4E PE=1 SV=2	P06730	3	4	P06730	2.94102	4	2.94102	4	1.36007	0.68632	0.990185	0.990185
Eukaryotic translation initiation factor 4E transporter OS=Homo sapiens GN=EIF4ENIF1 PE=1 SV=2	Q9NRA8	4	1	Q9NRA8	3.92136	1	3.92136	1	0.255013	0.0171111	0.11541	0.11541
Eukaryotic translation initiation factor 4E type 2 OS=Homo sapiens GN=EIF4E2 PE=1 SV=1	O60573	3	5	O60573	2.94102	5	2.94102	5	1.70009	0.438032	0.990185	0.990185
Eukaryotic translation initiation factor 5 OS=Homo sapiens GN=EIF5 PE=1 SV=2	P55010	3	6	P55010	2.94102	6	2.94102	6	2.04011	0.280501	0.787286	0.787286
Eukaryotic translation initiation factor 5A-1 OS=Homo sapiens GN=EIF5A PE=1 SV=2	P63241	6		P63241	5.88204	0	6.38204	0.5	0.0783448	1.36e-05	0.00227763	0.00227763
Eukaryotic translation initiation factor 5B OS=Homo sapiens GN=EIF5B PE=1 SV=4	O60841	8	8	O60841	7.84273	8	7.84273	8	1.02005	0.93997	0.990185	0.990185
Eukaryotic translation initiation factor 6 OS=Homo sapiens GN=EIF6 PE=1 SV=1	P56537	201	189	P56537	197.048	189	197.048	189	0.959155	0.85885	0.990185	0.990185
Evolutionarily conserved signaling intermediate in Toll pathway, mitochondrial OS=Homo sapiens GN=ECSIT PE=1 SV=1	Q9BQ95	13	13	Q9BQ95	12.7444	13	12.7444	13	1.02005	0.93997	0.990185	0.990185
Ewing's tumor-associated antigen 1 OS=Homo sapiens GN=ETAA1 PE=1 SV=2	Q9NY74	1	3	Q9NY74	0.980341	3	0.980341	3	3.06016	0.0793391	0.389927	0.389927
Exocyst complex component 1 OS=Homo sapiens GN=EXOC1 PE=1 SV=4	Q9NV70	10	7	Q9NV70	9.80341	7	9.80341	7	0.714037	0.503251	0.990185	0.990185
Exocyst complex component 4 OS=Homo sapiens GN=EXOC4 PE=1 SV=1	Q96A65	18	13	Q96A65	17.6461	13	17.6461	13	0.736705	0.537017	0.990185	0.990185
Exocyst complex component 5 OS=Homo sapiens GN=EXOC5 PE=1 SV=1	O00471	2	2	O00471	1.96068	2	1.96068	2	1.02005	0.93997	0.990185	0.990185
Exocyst complex component 6 OS=Homo sapiens GN=EXOC6 PE=1 SV=3	Q8TAG9	4	1	Q8TAG9	3.92136	1	3.92136	1	0.255013	0.0171111	0.11541	0.11541
Exocyst complex component 6B OS=Homo sapiens GN=EXOC6B PE=1 SV=3	Q9Y2D4	2		Q9Y2D4	1.96068	0	2.46068	0.5	0.203196	0.00573351	0.0674192	0.0674192
Exocyst complex component 8 OS=Homo sapiens GN=EXOC8 PE=1 SV=2	Q8IYI6	1	3	Q8IYI6	0.980341	3	0.980341	3	3.06016	0.0793391	0.389927	0.389927
Exonuclease 1 OS=Homo sapiens GN=EXO1 PE=1 SV=2	Q9UQ84	7	6	Q9UQ84	6.86239	6	6.86239	6	0.874332	0.739844	0.990185	0.990185
Exonuclease 3'-5' domain-containing protein 2 OS=Homo sapiens GN=EXD2 PE=1 SV=2	Q9NVH0	12	9	Q9NVH0	11.7641	9	11.7641	9	0.76504	0.579258	0.990185	0.990185
Exosome complex component CSL4 OS=Homo sapiens GN=EXOSC1 PE=1 SV=1	Q9Y3B2	26	27	Q9Y3B2	25.4889	27	25.4889	27	1.05929	0.990068	0.997793	0.997793
Exosome complex component MTR3 OS=Homo sapiens GN=EXOSC6 PE=1 SV=1	Q5RKV6	40	43	Q5RKV6	39.2136	43	39.2136	43	1.09656	0.963989	0.995135	0.995135
Exosome complex component RRP4 OS=Homo sapiens GN=EXOSC2 PE=1 SV=2	Q13868	40	37	Q13868	39.2136	37	39.2136	37	0.943549	0.837447	0.990185	0.990185
Exosome complex component RRP40 OS=Homo sapiens GN=EXOSC3 PE=1 SV=3	Q9NQT5	29	25	Q9NQT5	28.4299	25	28.4299	25	0.879356	0.747062	0.990185	0.990185
Exosome complex component RRP41 OS=Homo sapiens GN=EXOSC4 PE=1 SV=3	Q9NPD3	25	31	Q9NPD3	24.5085	31	24.5085	31	1.26487	0.777192	0.990185	0.990185
Exosome complex component RRP42 OS=Homo sapiens GN=EXOSC7 PE=1 SV=3	Q15024	41	47	Q15024	40.194	47	40.194	47	1.16933	0.879052	0.990185	0.990185
Exosome complex component RRP43 OS=Homo sapiens GN=EXOSC8 PE=1 SV=1	Q96B26	43	45	Q96B26	42.1547	45	42.1547	45	1.0675	0.99967	0.999747	0.999747
Exosome complex component RRP45 OS=Homo sapiens GN=EXOSC9 PE=1 SV=3	Q06265	31	45	Q06265	30.3906	45	30.3906	45	1.48072	0.585466	0.990185	0.990185
Exosome complex component RRP46 OS=Homo sapiens GN=EXOSC5 PE=1 SV=1	Q9NQT4	29	30	Q9NQT4	28.4299	30	28.4299	30	1.05523	0.984967	0.997457	0.997457
Exosome complex exonuclease RRP44 OS=Homo sapiens GN=DIS3 PE=1 SV=2	Q9Y2L1	6	62	Q9Y2L1	5.88204	62	5.88204	62	10.5406	0.000136471	0.00904828	0.00904828
Exosome component 10 OS=Homo sapiens GN=EXOSC10 PE=1 SV=2	Q01780	161	133	Q01780	157.835	133	157.835	133	0.842653	0.693929	0.990185	0.990185
Exostosin-2 OS=Homo sapiens GN=EXT2 PE=1 SV=1	Q93063	2	1	Q93063	1.96068	1	1.96068	1	0.510027	0.218768	0.761141	0.761141
Exportin-1 OS=Homo sapiens GN=XPO1 PE=1 SV=1	O14980	48	49	O14980	47.0564	49	47.0564	49	1.0413	0.967324	0.995367	0.995367
Exportin-2 OS=Homo sapiens GN=CSE1L PE=1 SV=3	P55060	19	21	P55060	18.6265	21	18.6265	21	1.12743	0.927182	0.990185	0.990185
Exportin-5 OS=Homo sapiens GN=XPO5 PE=1 SV=1	Q9HAV4	13	12	Q9HAV4	12.7444	12	12.7444	12	0.941588	0.83474	0.990185	0.990185
Extended synaptotagmin-1 OS=Homo sapiens GN=ESYT1 PE=1 SV=1	Q9BSJ8	9	13	Q9BSJ8	8.82307	13	8.82307	13	1.47341	0.591149	0.990185	0.990185
Extended synaptotagmin-2 OS=Homo sapiens GN=ESYT2 PE=1 SV=1	A0FGR8	10	9	A0FGR8	9.80341	9	9.80341	9	0.918048	0.801972	0.990185	0.990185
Extracellular matrix protein 1 OS=Homo sapiens GN=ECM1 PE=1 SV=2	Q16610	4	2	Q16610	3.92136	2	3.92136	2	0.510027	0.218768	0.761141	0.761141
Eyes absent homolog 3 OS=Homo sapiens GN=EYA3 PE=1 SV=3	Q99504		2	Q99504	0	2	0.5	2.5	5	0.0101028	0.0747393	0.0747393
Eyes absent homolog 4 OS=Homo sapiens GN=EYA4 PE=1 SV=2	O95677	1	2	O95677	0.980341	2	0.980341	2	2.04011	0.280501	0.787286	0.787286
Ezrin OS=Homo sapiens GN=EZR PE=1 SV=4	P15311	4	1	P15311	3.92136	1	3.92136	1	0.255013	0.0171111	0.11541	0.11541
FACT complex subunit SPT16 OS=Homo sapiens GN=SUPT16H PE=1 SV=1	Q9Y5B9	833	903	Q9Y5B9	816.624	903	816.624	903	1.10577	0.952883	0.994783	0.994783
FACT complex subunit SSRP1 OS=Homo sapiens GN=SSRP1 PE=1 SV=1	Q08945	473	538	Q08945	463.701	538	463.701	538	1.16023	0.889324	0.990185	0.990185
F-actin-capping protein subunit alpha-1 OS=Homo sapiens GN=CAPZA1 PE=1 SV=3	P52907	14	21	P52907	13.7248	21	13.7248	21	1.53008	0.548485	0.990185	0.990185
F-actin-capping protein subunit alpha-2 OS=Homo sapiens GN=CAPZA2 PE=1 SV=3	P47755	3	5	P47755	2.94102	5	2.94102	5	1.70009	0.438032	0.990185	0.990185
F-actin-capping protein subunit beta OS=Homo sapiens GN=CAPZB PE=1 SV=4	P47756	7	13	P47756	6.86239	13	6.86239	13	1.89439	0.339194	0.918279	0.918279
FAD-dependent oxidoreductase domain-containing protein 1 OS=Homo sapiens GN=FOXRED1 PE=1 SV=2	Q96CU9		3	Q96CU9	0	3	0.5	3.5	7	0.00173196	0.0323729	0.0323729
Fanconi anemia group D2 protein OS=Homo sapiens GN=FANCD2 PE=1 SV=1	Q9BXW9	21	17	Q9BXW9	20.5872	17	20.5872	17	0.825758	0.669188	0.990185	0.990185
Fanconi anemia group G protein OS=Homo sapiens GN=FANCG PE=1 SV=1	O15287		2	O15287	0	2	0.5	2.5	5	0.0101028	0.0747393	0.0747393
Fanconi anemia group I protein OS=Homo sapiens GN=FANCI PE=1 SV=4	Q9NVI1	38	47	Q9NVI1	37.2529	47	37.2529	47	1.26165	0.78045	0.990185	0.990185
Fanconi-associated nuclease 1 OS=Homo sapiens GN=FAN1 PE=1 SV=4	Q9Y2M0	4	4	Q9Y2M0	3.92136	4	3.92136	4	1.02005	0.93997	0.990185	0.990185
Far upstream element-binding protein 1 OS=Homo sapiens GN=FUBP1 PE=1 SV=3	Q96AE4	25	16	Q96AE4	24.5085	16	24.5085	16	0.652834	0.412991	0.990185	0.990185
Far upstream element-binding protein 2 OS=Homo sapiens GN=KHSRP PE=1 SV=4	Q92945	25	21	Q92945	24.5085	21	24.5085	21	0.856845	0.714581	0.990185	0.990185
Far upstream element-binding protein 3 OS=Homo sapiens GN=FUBP3 PE=1 SV=2	Q96I24	39	37	Q96I24	38.2333	37	38.2333	37	0.967743	0.870525	0.990185	0.990185
FAS-associated factor 2 OS=Homo sapiens GN=FAF2 PE=1 SV=2	Q96CS3	26	31	Q96CS3	25.4889	31	25.4889	31	1.21622	0.827698	0.990185	0.990185
FAST kinase domain-containing protein 2 OS=Homo sapiens GN=FASTKD2 PE=1 SV=1	Q9NYY8	3	1	Q9NYY8	2.94102	1	2.94102	1	0.340018	0.0567606	0.307803	0.307803
Fatty acid synthase OS=Homo sapiens GN=FASN PE=1 SV=3	P49327	4	7	P49327	3.92136	7	3.92136	7	1.78509	0.391564	0.975855	0.975855
Fatty acyl-CoA reductase 1 OS=Homo sapiens GN=FAR1 PE=1 SV=1	Q8WVX9	16	13	Q8WVX9	15.6855	13	15.6855	13	0.828793	0.673645	0.990185	0.990185
Fatty acyl-CoA reductase 2 OS=Homo sapiens GN=FAR2 PE=2 SV=1	Q96K12	4	2	Q96K12	3.92136	2	3.92136	2	0.510027	0.218768	0.761141	0.761141
Fatty aldehyde dehydrogenase OS=Homo sapiens GN=ALDH3A2 PE=1 SV=1	P51648	16	9	P51648	15.6855	9	15.6855	9	0.57378	0.301309	0.83832	0.83832
F-box only protein 11 OS=Homo sapiens GN=FBXO11 PE=1 SV=3	Q86XK2	2		Q86XK2	1.96068	0	2.46068	0.5	0.203196	0.00573351	0.0674192	0.0674192
F-box only protein 28 OS=Homo sapiens GN=FBXO28 PE=1 SV=1	Q9NVF7	46	23	Q9NVF7	45.0957	23	45.0957	23	0.510027	0.218768	0.761141	0.761141
F-box-like/WD repeat-containing protein TBL1XR1 OS=Homo sapiens GN=TBL1XR1 PE=1 SV=1	Q9BZK7	3	8	Q9BZK7	2.94102	8	2.94102	8	2.72014	0.119149	0.546592	0.546592
FERM, RhoGEF and pleckstrin domain-containing protein 1 OS=Homo sapiens GN=FARP1 PE=1 SV=1	Q9Y4F1	1	2	Q9Y4F1	0.980341	2	0.980341	2	2.04011	0.280501	0.787286	0.787286
FERM, RhoGEF and pleckstrin domain-containing protein 2 OS=Homo sapiens GN=FARP2 PE=1 SV=3	O94887	8	2	O94887	7.84273	2	7.84273	2	0.255013	0.0171111	0.11541	0.11541
Ferritin light chain OS=Homo sapiens GN=FTL PE=1 SV=2	P02792	1	2	P02792	0.980341	2	0.980341	2	2.04011	0.280501	0.787286	0.787286
FGFR1 oncogene partner 2 OS=Homo sapiens GN=FGFR1OP2 PE=2 SV=1	Q9NVK5	2	2	Q9NVK5	1.96068	2	1.96068	2	1.02005	0.93997	0.990185	0.990185
FGFR1 oncogene partner OS=Homo sapiens GN=FGFR1OP PE=1 SV=1	O95684	1	2	O95684	0.980341	2	0.980341	2	2.04011	0.280501	0.787286	0.787286
Fibrinogen gamma chain OS=Homo sapiens GN=FGG PE=1 SV=3	P02679	4		P02679	3.92136	0	4.42136	0.5	0.113087	0.000184975	0.00916184	0.00916184
Fibroblast growth factor 2 OS=Homo sapiens GN=FGF2 PE=1 SV=3	P09038	5	6	P09038	4.9017	6	4.9017	6	1.22406	0.819362	0.990185	0.990185
Fibronectin OS=Homo sapiens GN=FN1 PE=1 SV=4	P02751	8	3	P02751	7.84273	3	7.84273	3	0.38252	0.0874563	0.423891	0.423891
Fibronectin type-III domain-containing protein 3A OS=Homo sapiens GN=FNDC3A PE=1 SV=4	Q9Y2H6	8	7	Q9Y2H6	7.84273	7	7.84273	7	0.892547	0.765919	0.990185	0.990185
Fibrous sheath-interacting protein 2 OS=Homo sapiens GN=FSIP2 PE=2 SV=4	Q5CZC0	1	2	Q5CZC0	0.980341	2	0.980341	2	2.04011	0.280501	0.787286	0.787286
Filaggrin OS=Homo sapiens GN=FLG PE=1 SV=3	P20930	3	1	P20930	2.94102	1	2.94102	1	0.340018	0.0567606	0.307803	0.307803
Filaggrin-2 OS=Homo sapiens GN=FLG2 PE=1 SV=1	Q5D862	49	63	Q5D862	48.0367	63	48.0367	63	1.3115	0.731388	0.990185	0.990185
Filamin-A OS=Homo sapiens GN=FLNA PE=1 SV=4	P21333	108	149	P21333	105.877	149	105.877	149	1.4073	0.64501	0.990185	0.990185
Filamin-A-interacting protein 1 OS=Homo sapiens GN=FILIP1 PE=2 SV=1	Q7Z7B0	3	2	Q7Z7B0	2.94102	2	2.94102	2	0.680036	0.452864	0.990185	0.990185
Filamin-B OS=Homo sapiens GN=FLNB PE=1 SV=2	O75369	90	76	O75369	88.2307	76	88.2307	76	0.861379	0.721151	0.990185	0.990185
Flap endonuclease 1 OS=Homo sapiens GN=FEN1 PE=1 SV=1	P39748	13	15	P39748	12.7444	15	12.7444	15	1.17698	0.870487	0.990185	0.990185
Flavin reductase (NADPH) OS=Homo sapiens GN=BLVRB PE=1 SV=3	P30043	1	2	P30043	0.980341	2	0.980341	2	2.04011	0.280501	0.787286	0.787286
Flotillin-1 OS=Homo sapiens GN=FLOT1 PE=1 SV=3	O75955	70	78	O75955	68.6239	78	68.6239	78	1.13663	0.91643	0.990185	0.990185
Flotillin-2 OS=Homo sapiens GN=FLOT2 PE=1 SV=2	Q14254	89	81	Q14254	87.2503	81	87.2503	81	0.928363	0.816394	0.990185	0.990185
FLYWCH-type zinc finger-containing protein 1 OS=Homo sapiens GN=FLYWCH1 PE=1 SV=2	Q4VC44	21	18	Q4VC44	20.5872	18	20.5872	18	0.874332	0.739844	0.990185	0.990185
Forkhead box protein C1 OS=Homo sapiens GN=FOXC1 PE=1 SV=3	Q12948	28	32	Q12948	27.4495	32	27.4495	32	1.16578	0.883052	0.990185	0.990185
Forkhead box protein F1 OS=Homo sapiens GN=FOXF1 PE=2 SV=2	Q12946	1	3	Q12946	0.980341	3	0.980341	3	3.06016	0.0793391	0.389927	0.389927
Forkhead box protein P1 OS=Homo sapiens GN=FOXP1 PE=1 SV=1	Q9H334	5	6	Q9H334	4.9017	6	4.9017	6	1.22406	0.819362	0.990185	0.990185
Formin-binding protein 4 OS=Homo sapiens GN=FNBP4 PE=1 SV=3	Q8N3X1	20	18	Q8N3X1	19.6068	18	19.6068	18	0.918048	0.801972	0.990185	0.990185
Four and a half LIM domains protein 1 OS=Homo sapiens GN=FHL1 PE=1 SV=4	Q13642		14	Q13642	0	14	0.5	14.5	29	3.79e-08	4.44e-05	4.44e-05
Fragile X mental retardation syndrome-related protein 2 OS=Homo sapiens GN=FXR2 PE=1 SV=2	P51116	4	3	P51116	3.92136	3	3.92136	3	0.76504	0.579258	0.990185	0.990185
Fructose-bisphosphate aldolase A OS=Homo sapiens GN=ALDOA PE=1 SV=2	P04075	34	4	P04075	33.3316	4	33.3316	4	0.120006	0.000272861	0.0131347	0.0131347
Fukutin-related protein OS=Homo sapiens GN=FKRP PE=1 SV=1	Q9H9S5	8	5	Q9H9S5	7.84273	5	7.84273	5	0.637533	0.390813	0.975855	0.975855
G patch domain and ankyrin repeat-containing protein 1 OS=Homo sapiens GN=GPANK1 PE=1 SV=1	O95872	2	2	O95872	1.96068	2	1.96068	2	1.02005	0.93997	0.990185	0.990185
G patch domain and KOW motifs-containing protein OS=Homo sapiens GN=GPKOW PE=1 SV=2	Q92917	1	3	Q92917	0.980341	3	0.980341	3	3.06016	0.0793391	0.389927	0.389927
G patch domain-containing protein 4 OS=Homo sapiens GN=GPATCH4 PE=1 SV=2	Q5T3I0	73	63	Q5T3I0	71.5649	63	71.5649	63	0.88032	0.748444	0.990185	0.990185
G patch domain-containing protein 8 OS=Homo sapiens GN=GPATCH8 PE=1 SV=2	Q9UKJ3	32	42	Q9UKJ3	31.3709	42	31.3709	42	1.33882	0.705711	0.990185	0.990185
G protein-coupled receptor kinase 6 OS=Homo sapiens GN=GRK6 PE=1 SV=2	P43250	2	4	P43250	1.96068	4	1.96068	4	2.04011	0.280501	0.787286	0.787286
G2/M phase-specific E3 ubiquitin-protein ligase OS=Homo sapiens GN=G2E3 PE=1 SV=1	Q7L622		2	Q7L622	0	2	0.5	2.5	5	0.0101028	0.0747393	0.0747393
G2/mitotic-specific cyclin-B1 OS=Homo sapiens GN=CCNB1 PE=1 SV=1	P14635	31	33	P14635	30.3906	33	30.3906	33	1.08586	0.977004	0.996812	0.996812
G2/mitotic-specific cyclin-B2 OS=Homo sapiens GN=CCNB2 PE=1 SV=1	O95067	21	14	O95067	20.5872	14	20.5872	14	0.680036	0.452864	0.990185	0.990185
Galactosylgalactosylxylosylprotein 3-beta-glucuronosyltransferase 3 OS=Homo sapiens GN=B3GAT3 PE=1 SV=2	O94766	16	18	O94766	15.6855	18	15.6855	18	1.14756	0.903793	0.990185	0.990185
Galectin-4 OS=Homo sapiens GN=LGALS4 PE=1 SV=1	P56470	3	3	P56470	2.94102	3	2.94102	3	1.02005	0.93997	0.990185	0.990185
Galectin-7 OS=Homo sapiens GN=LGALS7 PE=1 SV=2	P47929	3	1	P47929	2.94102	1	2.94102	1	0.340018	0.0567606	0.307803	0.307803
Gamma-adducin OS=Homo sapiens GN=ADD3 PE=1 SV=1	Q9UEY8	11	6	Q9UEY8	10.7837	6	10.7837	6	0.556393	0.277973	0.787286	0.787286
Gamma-glutamylcyclotransferase OS=Homo sapiens GN=GGCT PE=1 SV=1	O75223	4	4	O75223	3.92136	4	3.92136	4	1.02005	0.93997	0.990185	0.990185
Gamma-tubulin complex component 2 OS=Homo sapiens GN=TUBGCP2 PE=1 SV=2	Q9BSJ2	5	9	Q9BSJ2	4.9017	9	4.9017	9	1.8361	0.366151	0.949562	0.949562
Gamma-tubulin complex component 3 OS=Homo sapiens GN=TUBGCP3 PE=1 SV=2	Q96CW5	1	2	Q96CW5	0.980341	2	0.980341	2	2.04011	0.280501	0.787286	0.787286
Gamma-tubulin complex component 4 OS=Homo sapiens GN=TUBGCP4 PE=1 SV=1	Q9UGJ1	1	4	Q9UGJ1	0.980341	4	0.980341	4	4.08021	0.0255031	0.162351	0.162351
Ganglioside-induced differentiation-associated protein 1 OS=Homo sapiens GN=GDAP1 PE=1 SV=3	Q8TB36	6	2	Q8TB36	5.88204	2	5.88204	2	0.340018	0.0567606	0.307803	0.307803
Gap junction alpha-1 protein OS=Homo sapiens GN=GJA1 PE=1 SV=2	P17302	26	23	P17302	25.4889	23	25.4889	23	0.902355	0.779851	0.990185	0.990185
Gasdermin-A OS=Homo sapiens GN=GSDMA PE=1 SV=4	Q96QA5	4	1	Q96QA5	3.92136	1	3.92136	1	0.255013	0.0171111	0.11541	0.11541
GATA zinc finger domain-containing protein 1 OS=Homo sapiens GN=GATAD1 PE=1 SV=1	Q8WUU5	8	5	Q8WUU5	7.84273	5	7.84273	5	0.637533	0.390813	0.975855	0.975855
GC-rich sequence DNA-binding factor 2 OS=Homo sapiens GN=GCFC2 PE=1 SV=2	P16383		5	P16383	0	5	0.5	5.5	11	0.000102102	0.00689975	0.00689975
GDNF-inducible zinc finger protein 1 OS=Homo sapiens GN=GZF1 PE=1 SV=1	Q9H116	2	3	Q9H116	1.96068	3	1.96068	3	1.53008	0.548485	0.990185	0.990185
Gelsolin OS=Homo sapiens GN=GSN PE=1 SV=1	P06396	7		P06396	6.86239	0	7.36239	0.5	0.0679128	4.47e-06	0.0012094	0.0012094
Gem-associated protein 2 OS=Homo sapiens GN=GEMIN2 PE=1 SV=1	O14893	13	11	O14893	12.7444	11	12.7444	11	0.863122	0.723674	0.990185	0.990185
Gem-associated protein 4 OS=Homo sapiens GN=GEMIN4 PE=1 SV=2	P57678	54	67	P57678	52.9384	67	52.9384	67	1.26562	0.77643	0.990185	0.990185
Gem-associated protein 5 OS=Homo sapiens GN=GEMIN5 PE=1 SV=3	Q8TEQ6	58	48	Q8TEQ6	56.8598	48	56.8598	48	0.844182	0.696161	0.990185	0.990185
Gem-associated protein 6 OS=Homo sapiens GN=GEMIN6 PE=1 SV=1	Q8WXD5	3	3	Q8WXD5	2.94102	3	2.94102	3	1.02005	0.93997	0.990185	0.990185
General transcription factor 3C polypeptide 1 OS=Homo sapiens GN=GTF3C1 PE=1 SV=4	Q12789	63	102	Q12789	61.7615	102	61.7615	102	1.65152	0.46708	0.990185	0.990185
General transcription factor 3C polypeptide 2 OS=Homo sapiens GN=GTF3C2 PE=1 SV=2	Q8WUA4	14	35	Q8WUA4	13.7248	35	13.7248	35	2.55013	0.146819	0.642492	0.642492
General transcription factor 3C polypeptide 3 OS=Homo sapiens GN=GTF3C3 PE=1 SV=1	Q9Y5Q9	28	54	Q9Y5Q9	27.4495	54	27.4495	54	1.96725	0.308383	0.857325	0.857325
General transcription factor 3C polypeptide 4 OS=Homo sapiens GN=GTF3C4 PE=1 SV=2	Q9UKN8	34	38	Q9UKN8	33.3316	38	33.3316	38	1.14006	0.91245	0.990185	0.990185
General transcription factor 3C polypeptide 5 OS=Homo sapiens GN=GTF3C5 PE=1 SV=2	Q9Y5Q8	9	24	Q9Y5Q8	8.82307	24	8.82307	24	2.72014	0.119149	0.546592	0.546592
General transcription factor IIF subunit 1 OS=Homo sapiens GN=GTF2F1 PE=1 SV=2	P35269		2	P35269	0	2	0.5	2.5	5	0.0101028	0.0747393	0.0747393
General transcription factor IIF subunit 2 OS=Homo sapiens GN=GTF2F2 PE=1 SV=2	P13984		2	P13984	0	2	0.5	2.5	5	0.0101028	0.0747393	0.0747393
General transcription factor IIH subunit 1 OS=Homo sapiens GN=GTF2H1 PE=1 SV=1	P32780		2	P32780	0	2	0.5	2.5	5	0.0101028	0.0747393	0.0747393
General transcription factor IIH subunit 2-like protein OS=Homo sapiens GN=GTF2H2C PE=1 SV=1	Q6P1K8	2	4	Q6P1K8	1.96068	4	1.96068	4	2.04011	0.280501	0.787286	0.787286
General transcription factor IIH subunit 3 OS=Homo sapiens GN=GTF2H3 PE=1 SV=2	Q13889	1	2	Q13889	0.980341	2	0.980341	2	2.04011	0.280501	0.787286	0.787286
General transcription factor IIH subunit 4 OS=Homo sapiens GN=GTF2H4 PE=2 SV=1	Q92759	6	6	Q92759	5.88204	6	5.88204	6	1.02005	0.93997	0.990185	0.990185
General transcription factor II-I OS=Homo sapiens GN=GTF2I PE=1 SV=2	P78347	53	112	P78347	51.9581	112	51.9581	112	2.15558	0.241639	0.787286	0.787286
General vesicular transport factor p115 OS=Homo sapiens GN=USO1 PE=1 SV=2	O60763	3	6	O60763	2.94102	6	2.94102	6	2.04011	0.280501	0.787286	0.787286
Germ cell-less protein-like 1 OS=Homo sapiens GN=GMCL1 PE=1 SV=1	Q96IK5	3	5	Q96IK5	2.94102	5	2.94102	5	1.70009	0.438032	0.990185	0.990185
Germinal-center associated nuclear protein OS=Homo sapiens GN=MCM3AP PE=1 SV=2	O60318	137	109	O60318	134.307	109	134.307	109	0.811575	0.648305	0.990185	0.990185
Glia-derived nexin OS=Homo sapiens GN=SERPINE2 PE=1 SV=1	P07093	3	2	P07093	2.94102	2	2.94102	2	0.680036	0.452864	0.990185	0.990185
Glial fibrillary acidic protein OS=Homo sapiens GN=GFAP PE=1 SV=1	P14136	75	122	P14136	73.5256	122	73.5256	122	1.65929	0.462304	0.990185	0.990185
Glioma tumor suppressor candidate region gene 2 protein OS=Homo sapiens GN=GLTSCR2 PE=1 SV=2	Q9NZM5	47	44	Q9NZM5	46.076	44	46.076	44	0.954944	0.853098	0.990185	0.990185
Glucosamine 6-phosphate N-acetyltransferase OS=Homo sapiens GN=GNPNAT1 PE=1 SV=1	Q96EK6	2	1	Q96EK6	1.96068	1	1.96068	1	0.510027	0.218768	0.761141	0.761141
Glucose-6-phosphate isomerase OS=Homo sapiens GN=GPI PE=1 SV=4	P06744	6	4	P06744	5.88204	4	5.88204	4	0.680036	0.452864	0.990185	0.990185
Glutamate-rich WD repeat-containing protein 1 OS=Homo sapiens GN=GRWD1 PE=1 SV=1	Q9BQ67	35	30	Q9BQ67	34.3119	30	34.3119	30	0.874332	0.739844	0.990185	0.990185
Glutaminase kidney isoform, mitochondrial OS=Homo sapiens GN=GLS PE=1 SV=1	O94925		2	O94925	0	2	0.5	2.5	5	0.0101028	0.0747393	0.0747393
Glutamine and serine-rich protein 1 OS=Homo sapiens GN=QSER1 PE=1 SV=3	Q2KHR3	10	34	Q2KHR3	9.80341	34	9.80341	34	3.46818	0.0496456	0.298213	0.298213
Glutamine-rich protein 1 OS=Homo sapiens GN=QRICH1 PE=1 SV=1	Q2TAL8		8	Q2TAL8	0	8	0.5	8.5	17	4.01e-06	0.00117573	0.00117573
Glutamine--tRNA ligase OS=Homo sapiens GN=QARS PE=1 SV=1	P47897	14	19	P47897	13.7248	19	13.7248	19	1.38436	0.664772	0.990185	0.990185
Glutaminyl-peptide cyclotransferase-like protein OS=Homo sapiens GN=QPCTL PE=1 SV=2	Q9NXS2	11	10	Q9NXS2	10.7837	10	10.7837	10	0.927321	0.814941	0.990185	0.990185
Glutathione peroxidase 1 OS=Homo sapiens GN=GPX1 PE=1 SV=4	P07203	2	3	P07203	1.96068	3	1.96068	3	1.53008	0.548485	0.990185	0.990185
Glutathione S-transferase kappa 1 OS=Homo sapiens GN=GSTK1 PE=1 SV=3	Q9Y2Q3	5	4	Q9Y2Q3	4.9017	4	4.9017	4	0.816043	0.654893	0.990185	0.990185
Glutathione S-transferase P OS=Homo sapiens GN=GSTP1 PE=1 SV=2	P09211	1	8	P09211	0.980341	8	0.980341	8	8.16043	0.000703537	0.0254869	0.0254869
Glyceraldehyde-3-phosphate dehydrogenase OS=Homo sapiens GN=GAPDH PE=1 SV=3	P04406	94	74	P04406	92.152	74	92.152	74	0.803021	0.635666	0.990185	0.990185
Glycerol kinase 2 OS=Homo sapiens GN=GK2 PE=2 SV=2	Q14410	3	3	Q14410	2.94102	3	2.94102	3	1.02005	0.93997	0.990185	0.990185
Glycerol kinase OS=Homo sapiens GN=GK PE=1 SV=3	P32189	3	2	P32189	2.94102	2	2.94102	2	0.680036	0.452864	0.990185	0.990185
Glycogen synthase kinase-3 beta OS=Homo sapiens GN=GSK3B PE=1 SV=2	P49841	1	2	P49841	0.980341	2	0.980341	2	2.04011	0.280501	0.787286	0.787286
Glycosaminoglycan xylosylkinase OS=Homo sapiens GN=FAM20B PE=1 SV=1	O75063	3	1	O75063	2.94102	1	2.94102	1	0.340018	0.0567606	0.307803	0.307803
Glycosylphosphatidylinositol anchor attachment 1 protein OS=Homo sapiens GN=GPAA1 PE=1 SV=3	O43292	6	2	O43292	5.88204	2	5.88204	2	0.340018	0.0567606	0.307803	0.307803
Glycosyltransferase 8 domain-containing protein 1 OS=Homo sapiens GN=GLT8D1 PE=1 SV=2	Q68CQ7	2		Q68CQ7	1.96068	0	2.46068	0.5	0.203196	0.00573351	0.0674192	0.0674192
Glypican-1 OS=Homo sapiens GN=GPC1 PE=1 SV=2	P35052	6	3	P35052	5.88204	3	5.88204	3	0.510027	0.218768	0.761141	0.761141
Glypican-4 OS=Homo sapiens GN=GPC4 PE=1 SV=4	O75487	13	7	O75487	12.7444	7	12.7444	7	0.54926	0.268564	0.787286	0.787286
Golgi apparatus protein 1 OS=Homo sapiens GN=GLG1 PE=1 SV=2	Q92896	61	39	Q92896	59.8008	39	59.8008	39	0.652165	0.412017	0.990185	0.990185
Golgi integral membrane protein 4 OS=Homo sapiens GN=GOLIM4 PE=1 SV=1	O00461	37	39	O00461	36.2726	39	36.2726	39	1.07519	0.990126	0.997793	0.997793
Golgi membrane protein 1 OS=Homo sapiens GN=GOLM1 PE=1 SV=1	Q8NBJ4	4	2	Q8NBJ4	3.92136	2	3.92136	2	0.510027	0.218768	0.761141	0.761141
Golgi pH regulator B OS=Homo sapiens GN=GPR89B PE=1 SV=1	P0CG08	43	41	P0CG08	42.1547	41	42.1547	41	0.972609	0.877107	0.990185	0.990185
Golgi reassembly-stacking protein 2 OS=Homo sapiens GN=GORASP2 PE=1 SV=3	Q9H8Y8	4	8	Q9H8Y8	3.92136	8	3.92136	8	2.04011	0.280501	0.787286	0.787286
Golgi SNAP receptor complex member 1 OS=Homo sapiens GN=GOSR1 PE=1 SV=1	O95249	3	3	O95249	2.94102	3	2.94102	3	1.02005	0.93997	0.990185	0.990185
Golgi SNAP receptor complex member 1 OS=Homo sapiens GN=GOSR1 PE=2 SV=1	B4DQA8	1	2	B4DQA8	0.980341	2	0.980341	2	2.04011	0.280501	0.787286	0.787286
Golgi SNAP receptor complex member 2 OS=Homo sapiens GN=GOSR2 PE=1 SV=2	O14653	3	1	O14653	2.94102	1	2.94102	1	0.340018	0.0567606	0.307803	0.307803
Golgi-associated plant pathogenesis-related protein 1 OS=Homo sapiens GN=GLIPR2 PE=1 SV=3	Q9H4G4	2		Q9H4G4	1.96068	0	2.46068	0.5	0.203196	0.00573351	0.0674192	0.0674192
Golgin subfamily A member 2 OS=Homo sapiens GN=GOLGA2 PE=1 SV=3	Q08379	63	60	Q08379	61.7615	60	61.7615	60	0.97148	0.875582	0.990185	0.990185
Golgin subfamily A member 3 OS=Homo sapiens GN=GOLGA3 PE=1 SV=2	Q08378	3	4	Q08378	2.94102	4	2.94102	4	1.36007	0.68632	0.990185	0.990185
Golgin subfamily A member 5 OS=Homo sapiens GN=GOLGA5 PE=1 SV=3	Q8TBA6	1	2	Q8TBA6	0.980341	2	0.980341	2	2.04011	0.280501	0.787286	0.787286
Golgin subfamily A member 7 OS=Homo sapiens GN=GOLGA7 PE=1 SV=2	Q7Z5G4	3	3	Q7Z5G4	2.94102	3	2.94102	3	1.02005	0.93997	0.990185	0.990185
Golgin subfamily B member 1 OS=Homo sapiens GN=GOLGB1 PE=1 SV=2	Q14789	107	131	Q14789	104.896	131	104.896	131	1.24885	0.79351	0.990185	0.990185
Golgin-45 OS=Homo sapiens GN=BLZF1 PE=1 SV=2	Q9H2G9	8	3	Q9H2G9	7.84273	3	7.84273	3	0.38252	0.0874563	0.423891	0.423891
GON-4-like protein OS=Homo sapiens GN=GON4L PE=1 SV=1	Q3T8J9	6	7	Q3T8J9	5.88204	7	5.88204	7	1.19006	0.856019	0.990185	0.990185
GPI ethanolamine phosphate transferase 2 OS=Homo sapiens GN=PIGG PE=1 SV=1	Q5H8A4	8	15	Q5H8A4	7.84273	15	7.84273	15	1.9126	0.3312	0.903601	0.903601
GPI ethanolamine phosphate transferase 3 OS=Homo sapiens GN=PIGO PE=1 SV=3	Q8TEQ8	9	8	Q8TEQ8	8.82307	8	8.82307	8	0.906714	0.786017	0.990185	0.990185
GPI transamidase component PIG-S OS=Homo sapiens GN=PIGS PE=1 SV=3	Q96S52	12	24	Q96S52	11.7641	24	11.7641	24	2.04011	0.280501	0.787286	0.787286
GPI transamidase component PIG-T OS=Homo sapiens GN=PIGT PE=1 SV=1	Q969N2	8	7	Q969N2	7.84273	7	7.84273	7	0.892547	0.765919	0.990185	0.990185
GPI-anchor transamidase OS=Homo sapiens GN=PIGK PE=1 SV=2	Q92643		6	Q92643	0	6	0.5	6.5	13	3.13e-05	0.00407382	0.00407382
Granulins OS=Homo sapiens GN=GRN PE=1 SV=2	P28799	6	2	P28799	5.88204	2	5.88204	2	0.340018	0.0567606	0.307803	0.307803
Granzyme K OS=Homo sapiens GN=GZMK PE=1 SV=1	P49863	11	10	P49863	10.7837	10	10.7837	10	0.927321	0.814941	0.990185	0.990185
G-rich sequence factor 1 OS=Homo sapiens GN=GRSF1 PE=1 SV=3	Q12849		2	Q12849	0	2	0.5	2.5	5	0.0101028	0.0747393	0.0747393
GRIP and coiled-coil domain-containing protein 2 OS=Homo sapiens GN=GCC2 PE=1 SV=4	Q8IWJ2	4	4	Q8IWJ2	3.92136	4	3.92136	4	1.02005	0.93997	0.990185	0.990185
Growth arrest and DNA damage-inducible proteins-interacting protein 1 OS=Homo sapiens GN=GADD45GIP1 PE=1 SV=1	Q8TAE8	13	12	Q8TAE8	12.7444	12	12.7444	12	0.941588	0.83474	0.990185	0.990185
Growth hormone secretagogue receptor type 1 OS=Homo sapiens GN=GHSR PE=1 SV=1	Q92847	1	2	Q92847	0.980341	2	0.980341	2	2.04011	0.280501	0.787286	0.787286
Growth hormone-inducible transmembrane protein OS=Homo sapiens GN=GHITM PE=1 SV=2	Q9H3K2	65	57	Q9H3K2	63.7221	57	63.7221	57	0.894508	0.768712	0.990185	0.990185
GrpE protein homolog 1, mitochondrial OS=Homo sapiens GN=GRPEL1 PE=1 SV=2	Q9HAV7		2	Q9HAV7	0	2	0.5	2.5	5	0.0101028	0.0747393	0.0747393
GTPase Era, mitochondrial OS=Homo sapiens GN=ERAL1 PE=1 SV=2	O75616	7	10	O75616	6.86239	10	6.86239	10	1.45722	0.603923	0.990185	0.990185
GTP-binding nuclear protein Ran OS=Homo sapiens GN=RAN PE=1 SV=3	P62826	40	49	P62826	39.2136	49	39.2136	49	1.24957	0.792775	0.990185	0.990185
GTP-binding protein 2 OS=Homo sapiens GN=GTPBP2 PE=1 SV=1	Q9BX10		2	Q9BX10	0	2	0.5	2.5	5	0.0101028	0.0747393	0.0747393
GTP-binding protein 8 OS=Homo sapiens GN=GTPBP8 PE=2 SV=1	Q8N3Z3	5	6	Q8N3Z3	4.9017	6	4.9017	6	1.22406	0.819362	0.990185	0.990185
GTP-binding protein Di-Ras1 OS=Homo sapiens GN=DIRAS1 PE=1 SV=1	O95057	3	1	O95057	2.94102	1	2.94102	1	0.340018	0.0567606	0.307803	0.307803
GTP-binding protein SAR1a OS=Homo sapiens GN=SAR1A PE=1 SV=1	Q9NR31		3	Q9NR31	0	3	0.5	3.5	7	0.00173196	0.0323729	0.0323729
Guanine nucleotide-binding protein G(i) subunit alpha-1 OS=Homo sapiens GN=GNAI1 PE=1 SV=2	P63096	16	10	P63096	15.6855	10	15.6855	10	0.637533	0.390813	0.975855	0.975855
Guanine nucleotide-binding protein G(i) subunit alpha-2 OS=Homo sapiens GN=GNAI2 PE=1 SV=3	P04899	16	10	P04899	15.6855	10	15.6855	10	0.637533	0.390813	0.975855	0.975855
Guanine nucleotide-binding protein G(I)/G(S)/G(O) subunit gamma-10 OS=Homo sapiens GN=GNG10 PE=1 SV=1	P50151	2	2	P50151	1.96068	2	1.96068	2	1.02005	0.93997	0.990185	0.990185
Guanine nucleotide-binding protein G(I)/G(S)/G(O) subunit gamma-12 OS=Homo sapiens GN=GNG12 PE=1 SV=3	Q9UBI6	25	18	Q9UBI6	24.5085	18	24.5085	18	0.734439	0.533638	0.990185	0.990185
Guanine nucleotide-binding protein G(I)/G(S)/G(O) subunit gamma-4 OS=Homo sapiens GN=GNG4 PE=1 SV=1	P50150	1	2	P50150	0.980341	2	0.980341	2	2.04011	0.280501	0.787286	0.787286
Guanine nucleotide-binding protein G(I)/G(S)/G(O) subunit gamma-5 OS=Homo sapiens GN=GNG5 PE=1 SV=3	P63218	6	5	P63218	5.88204	5	5.88204	5	0.850045	0.704701	0.990185	0.990185
Guanine nucleotide-binding protein G(I)/G(S)/G(O) subunit gamma-7 OS=Homo sapiens GN=GNG7 PE=1 SV=1	O60262	6	4	O60262	5.88204	4	5.88204	4	0.680036	0.452864	0.990185	0.990185
Guanine nucleotide-binding protein G(I)/G(S)/G(T) subunit beta-1 OS=Homo sapiens GN=GNB1 PE=1 SV=3	P62873	70	53	P62873	68.6239	53	68.6239	53	0.772326	0.590106	0.990185	0.990185
Guanine nucleotide-binding protein G(I)/G(S)/G(T) subunit beta-2 OS=Homo sapiens GN=GNB2 PE=1 SV=3	P62879	19	21	P62879	18.6265	21	18.6265	21	1.12743	0.927182	0.990185	0.990185
Guanine nucleotide-binding protein G(k) subunit alpha OS=Homo sapiens GN=GNAI3 PE=1 SV=3	P08754	25	14	P08754	24.5085	14	24.5085	14	0.57123	0.297852	0.830209	0.830209
Guanine nucleotide-binding protein G(s) subunit alpha isoforms XLas OS=Homo sapiens GN=GNAS PE=1 SV=2	Q5JWF2	37	40	Q5JWF2	36.2726	40	36.2726	40	1.10276	0.956502	0.994783	0.994783
Guanine nucleotide-binding protein G(z) subunit alpha OS=Homo sapiens GN=GNAZ PE=2 SV=3	P19086	3	5	P19086	2.94102	5	2.94102	5	1.70009	0.438032	0.990185	0.990185
Guanine nucleotide-binding protein subunit alpha-11 OS=Homo sapiens GN=GNA11 PE=1 SV=2	P29992	6	4	P29992	5.88204	4	5.88204	4	0.680036	0.452864	0.990185	0.990185
Guanine nucleotide-binding protein subunit alpha-12 OS=Homo sapiens GN=GNA12 PE=1 SV=4	Q03113	8	10	Q03113	7.84273	10	7.84273	10	1.27507	0.766956	0.990185	0.990185
Guanine nucleotide-binding protein subunit alpha-13 OS=Homo sapiens GN=GNA13 PE=1 SV=2	Q14344	2	1	Q14344	1.96068	1	1.96068	1	0.510027	0.218768	0.761141	0.761141
Guanine nucleotide-binding protein subunit beta-2-like 1 OS=Homo sapiens GN=GNB2L1 PE=1 SV=3	P63244	632	663	P63244	619.575	663	619.575	663	1.07009	0.996449	0.999747	0.999747
Guanine nucleotide-binding protein-like 3 OS=Homo sapiens GN=GNL3 PE=1 SV=2	Q9BVP2	320	335	Q9BVP2	313.709	335	313.709	335	1.06787	0.999208	0.999747	0.999747
Guanine nucleotide-binding protein-like 3-like protein OS=Homo sapiens GN=GNL3L PE=1 SV=1	Q9NVN8	64	59	Q9NVN8	62.7418	59	62.7418	59	0.940362	0.833046	0.990185	0.990185
H/ACA ribonucleoprotein complex subunit 1 OS=Homo sapiens GN=GAR1 PE=1 SV=1	Q9NY12	64	76	Q9NY12	62.7418	76	62.7418	76	1.21131	0.832946	0.990185	0.990185
H/ACA ribonucleoprotein complex subunit 2 OS=Homo sapiens GN=NHP2 PE=1 SV=1	Q9NX24	112	92	Q9NX24	109.798	92	109.798	92	0.837901	0.686987	0.990185	0.990185
H/ACA ribonucleoprotein complex subunit 3 OS=Homo sapiens GN=NOP10 PE=1 SV=1	Q9NPE3	31	47	Q9NPE3	30.3906	47	30.3906	47	1.54653	0.536677	0.990185	0.990185
H/ACA ribonucleoprotein complex subunit 4 (Fragment) OS=Homo sapiens GN=DKC1 PE=4 SV=1	H7C2Q2		3	H7C2Q2	0	3	0.5	3.5	7	0.00173196	0.0323729	0.0323729
H/ACA ribonucleoprotein complex subunit 4 OS=Homo sapiens GN=DKC1 PE=1 SV=3	O60832	271	272	O60832	265.672	272	265.672	272	1.02382	0.944852	0.992589	0.992589
Hairy/enhancer-of-split related with YRPW motif protein 1 OS=Homo sapiens GN=HEY1 PE=1 SV=1	Q9Y5J3	4	4	Q9Y5J3	3.92136	4	3.92136	4	1.02005	0.93997	0.990185	0.990185
HAUS augmin-like complex subunit 4 OS=Homo sapiens GN=HAUS4 PE=1 SV=1	Q9H6D7	1	6	Q9H6D7	0.980341	6	0.980341	6	6.12032	0.00362546	0.0603784	0.0603784
HAUS augmin-like complex subunit 6 OS=Homo sapiens GN=HAUS6 PE=1 SV=2	Q7Z4H7		2	Q7Z4H7	0	2	0.5	2.5	5	0.0101028	0.0747393	0.0747393
HAUS augmin-like complex subunit 8 OS=Homo sapiens GN=HAUS8 PE=1 SV=3	Q9BT25		3	Q9BT25	0	3	0.5	3.5	7	0.00173196	0.0323729	0.0323729
HCLS1-associated protein X-1 OS=Homo sapiens GN=HAX1 PE=1 SV=2	O00165	10	17	O00165	9.80341	17	9.80341	17	1.73409	0.418801	0.990185	0.990185
HEAT repeat-containing protein 1 OS=Homo sapiens GN=HEATR1 PE=1 SV=3	Q9H583	1331	1324	Q9H583	1304.83	1324	1304.83	1324	1.01469	0.932984	0.990185	0.990185
HEAT repeat-containing protein 2 OS=Homo sapiens GN=HEATR2 PE=1 SV=4	Q86Y56	2		Q86Y56	1.96068	0	2.46068	0.5	0.203196	0.00573351	0.0674192	0.0674192
HEAT repeat-containing protein 5A OS=Homo sapiens GN=HEATR5A PE=1 SV=2	Q86XA9	3	1	Q86XA9	2.94102	1	2.94102	1	0.340018	0.0567606	0.307803	0.307803
Heat shock 70 kDa protein 1A/1B OS=Homo sapiens GN=HSPA1A PE=1 SV=5	P08107	75	98	P08107	73.5256	98	73.5256	98	1.33287	0.711231	0.990185	0.990185
Heat shock 70 kDa protein 1-like OS=Homo sapiens GN=HSPA1L PE=1 SV=2	P34931	100	115	P34931	98.0341	115	98.0341	115	1.17306	0.874868	0.990185	0.990185
Heat shock 70 kDa protein 4L OS=Homo sapiens GN=HSPA4L PE=1 SV=3	O95757	2	2	O95757	1.96068	2	1.96068	2	1.02005	0.93997	0.990185	0.990185
Heat shock cognate 71 kDa protein OS=Homo sapiens GN=HSPA8 PE=1 SV=1	P11142	139	129	P11142	136.267	129	136.267	129	0.946668	0.841743	0.990185	0.990185
Heat shock factor protein 1 OS=Homo sapiens GN=HSF1 PE=1 SV=1	Q00613		2	Q00613	0	2	0.5	2.5	5	0.0101028	0.0747393	0.0747393
Heat shock protein 75 kDa, mitochondrial OS=Homo sapiens GN=TRAP1 PE=1 SV=3	Q12931	42	45	Q12931	41.1743	45	41.1743	45	1.09291	0.968407	0.995606	0.995606
Heat shock protein beta-1 OS=Homo sapiens GN=HSPB1 PE=1 SV=2	P04792	19	22	P04792	18.6265	22	18.6265	22	1.18111	0.865896	0.990185	0.990185
Heat shock protein HSP 90-alpha OS=Homo sapiens GN=HSP90AA1 PE=1 SV=5	P07900	113	116	P07900	110.779	116	110.779	116	1.04713	0.974739	0.996812	0.996812
Heat shock protein HSP 90-beta OS=Homo sapiens GN=HSP90AB1 PE=1 SV=4	P08238	79	59	P08238	77.4469	59	77.4469	59	0.761812	0.574448	0.990185	0.990185
Heat shock-related 70 kDa protein 2 OS=Homo sapiens GN=HSPA2 PE=1 SV=1	P54652	44	63	P54652	43.135	63	43.135	63	1.46053	0.601288	0.990185	0.990185
Helicase ARIP4 OS=Homo sapiens GN=RAD54L2 PE=1 SV=4	Q9Y4B4	3	12	Q9Y4B4	2.94102	12	2.94102	12	4.08021	0.0255031	0.162351	0.162351
Helicase SRCAP OS=Homo sapiens GN=SRCAP PE=1 SV=3	Q6ZRS2	27	36	Q6ZRS2	26.4692	36	26.4692	36	1.36007	0.68632	0.990185	0.990185
Helicase-like transcription factor OS=Homo sapiens GN=HLTF PE=1 SV=2	Q14527	20	37	Q14527	19.6068	37	19.6068	37	1.8871	0.342447	0.923529	0.923529
Heme oxygenase 1 OS=Homo sapiens GN=HMOX1 PE=1 SV=1	P09601	8	4	P09601	7.84273	4	7.84273	4	0.510027	0.218768	0.761141	0.761141
Hemoglobin subunit alpha OS=Homo sapiens GN=HBA1 PE=1 SV=2	P69905	1	2	P69905	0.980341	2	0.980341	2	2.04011	0.280501	0.787286	0.787286
Hemoglobin subunit beta OS=Homo sapiens GN=HBB PE=1 SV=2	P68871	1	3	P68871	0.980341	3	0.980341	3	3.06016	0.0793391	0.389927	0.389927
Heparan sulfate 2-O-sulfotransferase 1 OS=Homo sapiens GN=HS2ST1 PE=1 SV=1	Q7LGA3	39	27	Q7LGA3	38.2333	27	38.2333	27	0.706191	0.491586	0.990185	0.990185
Hepatoma-derived growth factor-related protein 2 OS=Homo sapiens GN=HDGFRP2 PE=1 SV=1	Q7Z4V5	24	20	Q7Z4V5	23.5282	20	23.5282	20	0.850045	0.704701	0.990185	0.990185
Hepatoma-derived growth factor-related protein 3 OS=Homo sapiens GN=HDGFRP3 PE=1 SV=1	Q9Y3E1	4	5	Q9Y3E1	3.92136	5	3.92136	5	1.27507	0.766956	0.990185	0.990185
Heterochromatin protein 1-binding protein 3 OS=Homo sapiens GN=HP1BP3 PE=1 SV=1	Q5SSJ5	172	147	Q5SSJ5	168.619	147	168.619	147	0.87179	0.736185	0.990185	0.990185
Heterogeneous nuclear ribonucleoprotein A/B OS=Homo sapiens GN=HNRNPAB PE=1 SV=2	Q99729	15	16	Q99729	14.7051	16	14.7051	16	1.08806	0.974323	0.996812	0.996812
Heterogeneous nuclear ribonucleoprotein A/B OS=Homo sapiens GN=HNRNPAB PE=4 SV=1	D6RD18	13	13	D6RD18	12.7444	13	12.7444	13	1.02005	0.93997	0.990185	0.990185
Heterogeneous nuclear ribonucleoprotein A0 OS=Homo sapiens GN=HNRNPA0 PE=1 SV=1	Q13151	34	51	Q13151	33.3316	51	33.3316	51	1.53008	0.548485	0.990185	0.990185
Heterogeneous nuclear ribonucleoprotein A1 (Fragment) OS=Homo sapiens GN=HNRNPA1 PE=4 SV=1	H0YH80	1	4	H0YH80	0.980341	4	0.980341	4	4.08021	0.0255031	0.162351	0.162351
Heterogeneous nuclear ribonucleoprotein A1 OS=Homo sapiens GN=HNRNPA1 PE=1 SV=5	P09651	94	97	P09651	92.152	97	92.152	97	1.05261	0.981665	0.997217	0.997217
Heterogeneous nuclear ribonucleoprotein A1-like 2 OS=Homo sapiens GN=HNRNPA1L2 PE=2 SV=2	Q32P51	186	200	Q32P51	182.343	200	182.343	200	1.09683	0.963657	0.995135	0.995135
Heterogeneous nuclear ribonucleoprotein A3 OS=Homo sapiens GN=HNRNPA3 PE=1 SV=2	P51991	165	136	P51991	161.756	136	161.756	136	0.840771	0.691182	0.990185	0.990185
Heterogeneous nuclear ribonucleoprotein C-like 1 OS=Homo sapiens GN=HNRNPCL1 PE=1 SV=1	O60812	197	187	O60812	193.127	187	193.127	187	0.968274	0.871245	0.990185	0.990185
Heterogeneous nuclear ribonucleoprotein D0 OS=Homo sapiens GN=HNRNPD PE=1 SV=1	Q14103	20	22	Q14103	19.6068	22	19.6068	22	1.12206	0.933502	0.990185	0.990185
Heterogeneous nuclear ribonucleoprotein D-like OS=Homo sapiens GN=HNRNPDL PE=1 SV=3	O14979	45	47	O14979	44.1153	47	44.1153	47	1.06539	0.997702	0.999747	0.999747
Heterogeneous nuclear ribonucleoprotein F OS=Homo sapiens GN=HNRNPF PE=1 SV=3	P52597	107	96	P52597	104.896	96	104.896	96	0.915188	0.797956	0.990185	0.990185
Heterogeneous nuclear ribonucleoprotein H OS=Homo sapiens GN=HNRNPH1 PE=1 SV=4	P31943	500	441	P31943	490.17	441	490.17	441	0.899687	0.776069	0.990185	0.990185
Heterogeneous nuclear ribonucleoprotein H2 OS=Homo sapiens GN=HNRNPH2 PE=1 SV=1	P55795	46	59	P55795	45.0957	59	45.0957	59	1.30833	0.73442	0.990185	0.990185
Heterogeneous nuclear ribonucleoprotein H3 OS=Homo sapiens GN=HNRNPH3 PE=1 SV=2	P31942	191	150	P31942	187.245	150	187.245	150	0.801089	0.632807	0.990185	0.990185
Heterogeneous nuclear ribonucleoprotein K (Fragment) OS=Homo sapiens GN=HNRNPK PE=4 SV=1	Q5T6W2	2	2	Q5T6W2	1.96068	2	1.96068	2	1.02005	0.93997	0.990185	0.990185
Heterogeneous nuclear ribonucleoprotein K OS=Homo sapiens GN=HNRNPK PE=1 SV=1	P61978	350	278	P61978	343.119	278	343.119	278	0.810214	0.646296	0.990185	0.990185
Heterogeneous nuclear ribonucleoprotein L OS=Homo sapiens GN=HNRNPL PE=1 SV=2	P14866	123	129	P14866	120.582	129	120.582	129	1.06981	0.996792	0.999747	0.999747
Heterogeneous nuclear ribonucleoprotein L-like OS=Homo sapiens GN=HNRNPLL PE=1 SV=1	Q8WVV9	3	1	Q8WVV9	2.94102	1	2.94102	1	0.340018	0.0567606	0.307803	0.307803
Heterogeneous nuclear ribonucleoprotein M (Fragment) OS=Homo sapiens GN=HNRNPM PE=4 SV=1	M0QZM1	1	3	M0QZM1	0.980341	3	0.980341	3	3.06016	0.0793391	0.389927	0.389927
Heterogeneous nuclear ribonucleoprotein M OS=Homo sapiens GN=HNRNPM PE=1 SV=3	P52272	569	449	P52272	557.814	449	557.814	449	0.804928	0.638486	0.990185	0.990185
Heterogeneous nuclear ribonucleoprotein Q OS=Homo sapiens GN=SYNCRIP PE=1 SV=2	O60506	44	29	O60506	43.135	29	43.135	29	0.672308	0.441487	0.990185	0.990185
Heterogeneous nuclear ribonucleoprotein R OS=Homo sapiens GN=HNRNPR PE=1 SV=1	O43390	91	83	O43390	89.211	83	89.211	83	0.930378	0.8192	0.990185	0.990185
Heterogeneous nuclear ribonucleoprotein U OS=Homo sapiens GN=HNRNPU PE=1 SV=6	Q00839	408	503	Q00839	399.979	503	399.979	503	1.25757	0.784593	0.990185	0.990185
Heterogeneous nuclear ribonucleoprotein U-like protein 1 OS=Homo sapiens GN=HNRNPUL1 PE=1 SV=2	Q9BUJ2	8	8	Q9BUJ2	7.84273	8	7.84273	8	1.02005	0.93997	0.990185	0.990185
Heterogeneous nuclear ribonucleoprotein U-like protein 2 OS=Homo sapiens GN=HNRNPUL2 PE=1 SV=1	Q1KMD3	29	38	Q1KMD3	28.4299	38	28.4299	38	1.33662	0.707745	0.990185	0.990185
Heterogeneous nuclear ribonucleoproteins A2/B1 OS=Homo sapiens GN=HNRNPA2B1 PE=1 SV=2	P22626	681	619	P22626	667.612	619	667.612	619	0.927185	0.814752	0.990185	0.990185
Heterogeneous nuclear ribonucleoproteins C1/C2 OS=Homo sapiens GN=HNRNPC PE=1 SV=4	P07910	357	337	P07910	349.982	337	349.982	337	0.962908	0.863961	0.990185	0.990185
Heterogeneous nuclear ribonucleoproteins C1/C2 OS=Homo sapiens GN=HNRNPC PE=2 SV=1	B4DY08	25	32	B4DY08	24.5085	32	24.5085	32	1.30567	0.736976	0.990185	0.990185
HIG1 domain family member 2A, mitochondrial OS=Homo sapiens GN=HIGD2A PE=1 SV=1	Q9BW72		2	Q9BW72	0	2	0.5	2.5	5	0.0101028	0.0747393	0.0747393
High mobility group nucleosome-binding domain-containing protein 4 OS=Homo sapiens GN=HMGN4 PE=1 SV=3	O00479	2	2	O00479	1.96068	2	1.96068	2	1.02005	0.93997	0.990185	0.990185
High mobility group protein 20A OS=Homo sapiens GN=HMG20A PE=1 SV=1	Q9NP66	19	18	Q9NP66	18.6265	18	18.6265	18	0.966366	0.868659	0.990185	0.990185
High mobility group protein B2 OS=Homo sapiens GN=HMGB2 PE=1 SV=2	P26583	4	1	P26583	3.92136	1	3.92136	1	0.255013	0.0171111	0.11541	0.11541
High mobility group protein B3 OS=Homo sapiens GN=HMGB3 PE=1 SV=4	O15347	3	4	O15347	2.94102	4	2.94102	4	1.36007	0.68632	0.990185	0.990185
High mobility group protein HMG-I/HMG-Y OS=Homo sapiens GN=HMGA1 PE=1 SV=3	P17096	38	30	P17096	37.2529	30	37.2529	30	0.805305	0.639044	0.990185	0.990185
High mobility group protein HMGI-C OS=Homo sapiens GN=HMGA2 PE=1 SV=1	P52926	18	20	P52926	17.6461	20	17.6461	20	1.13339	0.920202	0.990185	0.990185
Highly divergent homeobox OS=Homo sapiens GN=HDX PE=1 SV=1	Q7Z353	2	1	Q7Z353	1.96068	1	1.96068	1	0.510027	0.218768	0.761141	0.761141
HIRA-interacting protein 3 OS=Homo sapiens GN=HIRIP3 PE=1 SV=3	Q9BW71		3	Q9BW71	0	3	0.5	3.5	7	0.00173196	0.0323729	0.0323729
Histidine ammonia-lyase OS=Homo sapiens GN=HAL PE=1 SV=1	P42357	1	2	P42357	0.980341	2	0.980341	2	2.04011	0.280501	0.787286	0.787286
Histone acetyltransferase KAT2A OS=Homo sapiens GN=KAT2A PE=1 SV=3	Q92830	5	7	Q92830	4.9017	7	4.9017	7	1.42807	0.627593	0.990185	0.990185
Histone acetyltransferase KAT2B OS=Homo sapiens GN=KAT2B PE=1 SV=3	Q92831		2	Q92831	0	2	0.5	2.5	5	0.0101028	0.0747393	0.0747393
Histone acetyltransferase KAT5 OS=Homo sapiens GN=KAT5 PE=1 SV=2	Q92993	2	1	Q92993	1.96068	1	1.96068	1	0.510027	0.218768	0.761141	0.761141
Histone acetyltransferase KAT6A OS=Homo sapiens GN=KAT6A PE=1 SV=2	Q92794	86	63	Q92794	84.3093	63	84.3093	63	0.747248	0.552738	0.990185	0.990185
Histone acetyltransferase KAT6B OS=Homo sapiens GN=KAT6B PE=1 SV=3	Q8WYB5	16	17	Q8WYB5	15.6855	17	15.6855	17	1.08381	0.979522	0.996893	0.996893
Histone acetyltransferase KAT7 OS=Homo sapiens GN=KAT7 PE=1 SV=1	O95251	105	107	O95251	102.936	107	102.936	107	1.03948	0.964999	0.995135	0.995135
Histone acetyltransferase KAT8 OS=Homo sapiens GN=KAT8 PE=1 SV=2	Q9H7Z6	2	1	Q9H7Z6	1.96068	1	1.96068	1	0.510027	0.218768	0.761141	0.761141
Histone acetyltransferase p300 OS=Homo sapiens GN=EP300 PE=1 SV=2	Q09472		2	Q09472	0	2	0.5	2.5	5	0.0101028	0.0747393	0.0747393
Histone chaperone ASF1A OS=Homo sapiens GN=ASF1A PE=1 SV=1	Q9Y294	2	4	Q9Y294	1.96068	4	1.96068	4	2.04011	0.280501	0.787286	0.787286
Histone chaperone ASF1B OS=Homo sapiens GN=ASF1B PE=1 SV=1	Q9NVP2		2	Q9NVP2	0	2	0.5	2.5	5	0.0101028	0.0747393	0.0747393
Histone deacetylase 1 OS=Homo sapiens GN=HDAC1 PE=1 SV=1	Q13547	55	70	Q13547	53.9187	70	53.9187	70	1.29825	0.744144	0.990185	0.990185
Histone deacetylase 2 OS=Homo sapiens GN=HDAC2 PE=1 SV=2	Q92769	31	35	Q92769	30.3906	35	30.3906	35	1.15167	0.899075	0.990185	0.990185
Histone deacetylase 3 OS=Homo sapiens GN=HDAC3 PE=1 SV=2	O15379	3	9	O15379	2.94102	9	2.94102	9	3.06016	0.0793391	0.389927	0.389927
Histone deacetylase complex subunit SAP130 OS=Homo sapiens GN=SAP130 PE=1 SV=1	Q9H0E3	5	8	Q9H0E3	4.9017	8	4.9017	8	1.63209	0.479239	0.990185	0.990185
Histone deacetylase complex subunit SAP18 OS=Homo sapiens GN=SAP18 PE=1 SV=1	O00422	171	185	O00422	167.638	185	167.638	185	1.10357	0.955532	0.994783	0.994783
Histone deacetylase complex subunit SAP30 OS=Homo sapiens GN=SAP30 PE=1 SV=1	O75446	5	8	O75446	4.9017	8	4.9017	8	1.63209	0.479239	0.990185	0.990185
Histone H1.0 OS=Homo sapiens GN=H1F0 PE=1 SV=3	P07305	279	187	P07305	273.515	187	273.515	187	0.683692	0.458259	0.990185	0.990185
Histone H1.1 OS=Homo sapiens GN=HIST1H1A PE=1 SV=3	Q02539	1016	783	Q02539	996.026	783	996.026	783	0.786124	0.61062	0.990185	0.990185
Histone H1.2 OS=Homo sapiens GN=HIST1H1C PE=1 SV=2	P16403	657	582	P16403	644.084	582	644.084	582	0.903609	0.781626	0.990185	0.990185
Histone H1.3 OS=Homo sapiens GN=HIST1H1D PE=1 SV=2	P16402	63	114	P16402	61.7615	114	61.7615	114	1.84581	0.361508	0.947307	0.947307
Histone H1.4 OS=Homo sapiens GN=HIST1H1E PE=1 SV=2	P10412	268	304	P10412	262.731	304	262.731	304	1.15708	0.892909	0.990185	0.990185
Histone H1.5 OS=Homo sapiens GN=HIST1H1B PE=1 SV=3	P16401	3	2	P16401	2.94102	2	2.94102	2	0.680036	0.452864	0.990185	0.990185
Histone H1x OS=Homo sapiens GN=H1FX PE=1 SV=1	Q92522	277	243	Q92522	271.554	243	271.554	243	0.894848	0.769195	0.990185	0.990185
Histone H2A type 1-A OS=Homo sapiens GN=HIST1H2AA PE=1 SV=3	Q96QV6	353	505	Q96QV6	346.06	505	346.06	505	1.45928	0.60228	0.990185	0.990185
Histone H2A type 1-B/E OS=Homo sapiens GN=HIST1H2AB PE=1 SV=2	P04908	626	522	P04908	613.693	522	613.693	522	0.850588	0.705492	0.990185	0.990185
Histone H2A type 1-D OS=Homo sapiens GN=HIST1H2AD PE=1 SV=2	P20671	227	158	P20671	222.537	158	222.537	158	0.709993	0.497237	0.990185	0.990185
Histone H2A type 2-A OS=Homo sapiens GN=HIST2H2AA3 PE=1 SV=3	Q6FI13	178	181	Q6FI13	174.501	181	174.501	181	1.03725	0.962138	0.995135	0.995135
Histone H2A type 2-B OS=Homo sapiens GN=HIST2H2AB PE=1 SV=3	Q8IUE6	4	3	Q8IUE6	3.92136	3	3.92136	3	0.76504	0.579258	0.990185	0.990185
Histone H2A.V OS=Homo sapiens GN=H2AFV PE=1 SV=3	Q71UI9	265	589	Q71UI9	259.79	589	259.79	589	2.26721	0.20948	0.761141	0.761141
Histone H2AX OS=Homo sapiens GN=H2AFX PE=1 SV=2	P16104	48	35	P16104	47.0564	35	47.0564	35	0.743789	0.54758	0.990185	0.990185
Histone H2B type 1-A OS=Homo sapiens GN=HIST1H2BA PE=1 SV=3	Q96A08	1	3	Q96A08	0.980341	3	0.980341	3	3.06016	0.0793391	0.389927	0.389927
Histone H2B type 1-B OS=Homo sapiens GN=HIST1H2BB PE=1 SV=2	P33778	1993	1985	P33778	1953.82	1985	1953.82	1985	1.01596	0.934641	0.990185	0.990185
Histone H2B type 1-C/E/F/G/I OS=Homo sapiens GN=HIST1H2BC PE=1 SV=4	P62807	786	656	P62807	770.548	656	770.548	656	0.851342	0.706589	0.990185	0.990185
Histone H2B type 1-D OS=Homo sapiens GN=HIST1H2BD PE=1 SV=2	P58876	2	1	P58876	1.96068	1	1.96068	1	0.510027	0.218768	0.761141	0.761141
Histone H2B type 1-J OS=Homo sapiens GN=HIST1H2BJ PE=1 SV=3	P06899	4	5	P06899	3.92136	5	3.92136	5	1.27507	0.766956	0.990185	0.990185
Histone H2B type 3-B OS=Homo sapiens GN=HIST3H2BB PE=1 SV=3	Q8N257	23	21	Q8N257	22.5478	21	22.5478	21	0.931353	0.820556	0.990185	0.990185
Histone H3 OS=Homo sapiens GN=HIST2H3PS2 PE=1 SV=1	Q5TEC6	38	26	Q5TEC6	37.2529	26	37.2529	26	0.697931	0.479328	0.990185	0.990185
Histone H3.1 OS=Homo sapiens GN=HIST1H3A PE=1 SV=2	P68431	990	861	P68431	970.537	861	970.537	861	0.887137	0.758202	0.990185	0.990185
Histone H3.1t OS=Homo sapiens GN=HIST3H3 PE=1 SV=3	Q16695	833	811	Q16695	816.624	811	816.624	811	0.993113	0.904571	0.990185	0.990185
Histone H3.2 OS=Homo sapiens GN=HIST2H3A PE=1 SV=3	Q71DI3	852	748	Q71DI3	835.25	748	835.25	748	0.89554	0.770179	0.990185	0.990185
Histone H3.3 OS=Homo sapiens GN=H3F3A PE=1 SV=2	P84243	356	308	P84243	349.001	308	349.001	308	0.882518	0.751594	0.990185	0.990185
Histone H3-like centromeric protein A OS=Homo sapiens GN=CENPA PE=1 SV=1	P49450		2	P49450	0	2	0.5	2.5	5	0.0101028	0.0747393	0.0747393
Histone H4 OS=Homo sapiens GN=HIST1H4A PE=1 SV=2	P62805	3137	3383	P62805	3075.33	3383	3075.33	3383	1.10004	0.959774	0.995135	0.995135
Histone lysine demethylase PHF8 OS=Homo sapiens GN=PHF8 PE=1 SV=3	Q9UPP1	72	55	Q9UPP1	70.5845	55	70.5845	55	0.779208	0.600343	0.990185	0.990185
Histone-binding protein RBBP4 OS=Homo sapiens GN=RBBP4 PE=1 SV=3	Q09028	70	102	Q09028	68.6239	102	68.6239	102	1.48636	0.581119	0.990185	0.990185
Histone-binding protein RBBP7 OS=Homo sapiens GN=RBBP7 PE=1 SV=1	Q16576		2	Q16576	0	2	0.5	2.5	5	0.0101028	0.0747393	0.0747393
Histone-lysine N-methyltransferase 2A OS=Homo sapiens GN=KMT2A PE=1 SV=5	Q03164	165	113	Q03164	161.756	113	161.756	113	0.698582	0.480293	0.990185	0.990185
Histone-lysine N-methyltransferase 2B OS=Homo sapiens GN=KMT2B PE=1 SV=1	Q9UMN6	4	8	Q9UMN6	3.92136	8	3.92136	8	2.04011	0.280501	0.787286	0.787286
Histone-lysine N-methyltransferase 2C OS=Homo sapiens GN=KMT2C PE=1 SV=3	Q8NEZ4		3	Q8NEZ4	0	3	0.5	3.5	7	0.00173196	0.0323729	0.0323729
Histone-lysine N-methyltransferase 2D OS=Homo sapiens GN=KMT2D PE=1 SV=2	O14686		9	O14686	0	9	0.5	9.5	19	1.62e-06	0.000632432	0.000632432
Histone-lysine N-methyltransferase ASH1L OS=Homo sapiens GN=ASH1L PE=1 SV=2	Q9NR48	9	1	Q9NR48	8.82307	1	8.82307	1	0.113339	0.000187721	0.00916184	0.00916184
Histone-lysine N-methyltransferase EHMT1 OS=Homo sapiens GN=EHMT1 PE=1 SV=4	Q9H9B1	55	56	Q9H9B1	53.9187	56	53.9187	56	1.0386	0.963871	0.995135	0.995135
Histone-lysine N-methyltransferase EHMT2 OS=Homo sapiens GN=EHMT2 PE=1 SV=3	Q96KQ7	41	31	Q96KQ7	40.194	31	40.194	31	0.77126	0.588519	0.990185	0.990185
Histone-lysine N-methyltransferase EZH2 OS=Homo sapiens GN=EZH2 PE=1 SV=2	Q15910	27	28	Q15910	26.4692	28	26.4692	28	1.05783	0.988244	0.997613	0.997613
Histone-lysine N-methyltransferase NSD2 OS=Homo sapiens GN=WHSC1 PE=1 SV=1	O96028	63	59	O96028	61.7615	59	61.7615	59	0.955288	0.853569	0.990185	0.990185
Histone-lysine N-methyltransferase NSD3 OS=Homo sapiens GN=WHSC1L1 PE=1 SV=1	Q9BZ95	14	15	Q9BZ95	13.7248	15	13.7248	15	1.09291	0.968407	0.995606	0.995606
Histone-lysine N-methyltransferase SETD1A OS=Homo sapiens GN=SETD1A PE=1 SV=3	O15047	24	29	O15047	23.5282	29	23.5282	29	1.23256	0.810414	0.990185	0.990185
Histone-lysine N-methyltransferase SETD2 OS=Homo sapiens GN=SETD2 PE=1 SV=3	Q9BYW2	6	8	Q9BYW2	5.88204	8	5.88204	8	1.36007	0.68632	0.990185	0.990185
Histone-lysine N-methyltransferase setd3 OS=Homo sapiens GN=SETD3 PE=1 SV=1	Q86TU7		2	Q86TU7	0	2	0.5	2.5	5	0.0101028	0.0747393	0.0747393
Histone-lysine N-methyltransferase SETDB1 OS=Homo sapiens GN=SETDB1 PE=1 SV=1	Q15047		2	Q15047	0	2	0.5	2.5	5	0.0101028	0.0747393	0.0747393
Histone-lysine N-methyltransferase SUV39H1 OS=Homo sapiens GN=SUV39H1 PE=1 SV=1	O43463	28	24	O43463	27.4495	24	27.4495	24	0.874332	0.739844	0.990185	0.990185
Histone-lysine N-methyltransferase SUV39H2 OS=Homo sapiens GN=SUV39H2 PE=1 SV=2	Q9H5I1	21	34	Q9H5I1	20.5872	34	20.5872	34	1.65152	0.46708	0.990185	0.990185
Histone-lysine N-methyltransferase SUV420H1 OS=Homo sapiens GN=SUV420H1 PE=1 SV=4	Q4FZB7	8	3	Q4FZB7	7.84273	3	7.84273	3	0.38252	0.0874563	0.423891	0.423891
Histone-lysine N-methyltransferase SUV420H2 OS=Homo sapiens GN=SUV420H2 PE=1 SV=1	Q86Y97	8	7	Q86Y97	7.84273	7	7.84273	7	0.892547	0.765919	0.990185	0.990185
Histone-lysine N-methyltransferase, H3 lysine-36 and H4 lysine-20 specific OS=Homo sapiens GN=NSD1 PE=1 SV=1	Q96L73	39	23	Q96L73	38.2333	23	38.2333	23	0.60157	0.339652	0.918811	0.918811
Histone-lysine N-methyltransferase, H3 lysine-79 specific OS=Homo sapiens GN=DOT1L PE=1 SV=2	Q8TEK3	1	4	Q8TEK3	0.980341	4	0.980341	4	4.08021	0.0255031	0.162351	0.162351
HIV Tat-specific factor 1 OS=Homo sapiens GN=HTATSF1 PE=1 SV=1	O43719	12	6	O43719	11.7641	6	11.7641	6	0.510027	0.218768	0.761141	0.761141
HLA class I histocompatibility antigen, A-1 alpha chain OS=Homo sapiens GN=HLA-A PE=1 SV=1	P30443	4	5	P30443	3.92136	5	3.92136	5	1.27507	0.766956	0.990185	0.990185
HLA class I histocompatibility antigen, A-2 alpha chain OS=Homo sapiens GN=HLA-A PE=1 SV=1	P01892	3	2	P01892	2.94102	2	2.94102	2	0.680036	0.452864	0.990185	0.990185
HLA class I histocompatibility antigen, B-8 alpha chain OS=Homo sapiens GN=HLA-B PE=1 SV=1	P30460	3	8	P30460	2.94102	8	2.94102	8	2.72014	0.119149	0.546592	0.546592
HLA class I histocompatibility antigen, Cw-7 alpha chain OS=Homo sapiens GN=HLA-C PE=1 SV=3	P10321		2	P10321	0	2	0.5	2.5	5	0.0101028	0.0747393	0.0747393
HMG box transcription factor BBX OS=Homo sapiens GN=BBX PE=1 SV=1	Q8WY36	8	5	Q8WY36	7.84273	5	7.84273	5	0.637533	0.390813	0.975855	0.975855
HMG domain-containing protein 4 OS=Homo sapiens GN=HMGXB4 PE=1 SV=2	Q9UGU5	5	5	Q9UGU5	4.9017	5	4.9017	5	1.02005	0.93997	0.990185	0.990185
Holliday junction recognition protein OS=Homo sapiens GN=HJURP PE=1 SV=2	Q8NCD3	2	1	Q8NCD3	1.96068	1	1.96068	1	0.510027	0.218768	0.761141	0.761141
Homeobox and leucine zipper protein Homez OS=Homo sapiens GN=HOMEZ PE=1 SV=2	Q8IX15	7	5	Q8IX15	6.86239	5	6.86239	5	0.72861	0.52495	0.990185	0.990185
Homeobox protein DLX-2 OS=Homo sapiens GN=DLX2 PE=1 SV=2	Q07687	2	2	Q07687	1.96068	2	1.96068	2	1.02005	0.93997	0.990185	0.990185
Homeobox protein HMX1 OS=Homo sapiens GN=HMX1 PE=2 SV=2	Q9NP08		2	Q9NP08	0	2	0.5	2.5	5	0.0101028	0.0747393	0.0747393
Homeobox protein Hox-A10 OS=Homo sapiens GN=HOXA10 PE=1 SV=3	P31260	7	9	P31260	6.86239	9	6.86239	9	1.3115	0.731388	0.990185	0.990185
Homeobox protein Hox-A11 OS=Homo sapiens GN=HOXA11 PE=2 SV=2	P31270	13	4	P31270	12.7444	4	12.7444	4	0.313863	0.0415031	0.254523	0.254523
Homeobox protein Hox-A13 OS=Homo sapiens GN=HOXA13 PE=1 SV=3	P31271	7	9	P31271	6.86239	9	6.86239	9	1.3115	0.731388	0.990185	0.990185
Homeobox protein Hox-A5 OS=Homo sapiens GN=HOXA5 PE=1 SV=2	P20719	3	8	P20719	2.94102	8	2.94102	8	2.72014	0.119149	0.546592	0.546592
Homeobox protein Hox-A9 OS=Homo sapiens GN=HOXA9 PE=1 SV=4	P31269	5	3	P31269	4.9017	3	4.9017	3	0.612032	0.354375	0.931395	0.931395
Homeobox protein Hox-B13 OS=Homo sapiens GN=HOXB13 PE=1 SV=2	Q92826	1	4	Q92826	0.980341	4	0.980341	4	4.08021	0.0255031	0.162351	0.162351
Homeobox protein Hox-B6 OS=Homo sapiens GN=HOXB6 PE=1 SV=4	P17509	3	4	P17509	2.94102	4	2.94102	4	1.36007	0.68632	0.990185	0.990185
Homeobox protein Hox-B9 OS=Homo sapiens GN=HOXB9 PE=1 SV=2	P17482	14	15	P17482	13.7248	15	13.7248	15	1.09291	0.968407	0.995606	0.995606
Homeobox protein Hox-C11 OS=Homo sapiens GN=HOXC11 PE=2 SV=1	O43248	5	3	O43248	4.9017	3	4.9017	3	0.612032	0.354375	0.931395	0.931395
Homeobox protein Hox-C13 OS=Homo sapiens GN=HOXC13 PE=1 SV=3	P31276	1	2	P31276	0.980341	2	0.980341	2	2.04011	0.280501	0.787286	0.787286
Homeobox protein Hox-C9 OS=Homo sapiens GN=HOXC9 PE=1 SV=3	P31274	7	12	P31274	6.86239	12	6.86239	12	1.74866	0.410826	0.990185	0.990185
Homeobox protein Hox-D11 OS=Homo sapiens GN=HOXD11 PE=2 SV=3	P31277	13	12	P31277	12.7444	12	12.7444	12	0.941588	0.83474	0.990185	0.990185
Homeobox protein Hox-D13 OS=Homo sapiens GN=HOXD13 PE=1 SV=3	P35453	36	34	P35453	35.2923	34	35.2923	34	0.963384	0.864608	0.990185	0.990185
Homeobox protein MSX-1 OS=Homo sapiens GN=MSX1 PE=1 SV=3	P28360	2	1	P28360	1.96068	1	1.96068	1	0.510027	0.218768	0.761141	0.761141
Homeobox protein MSX-2 OS=Homo sapiens GN=MSX2 PE=1 SV=3	P35548	2	1	P35548	1.96068	1	1.96068	1	0.510027	0.218768	0.761141	0.761141
Homeobox protein Nkx-2.1 OS=Homo sapiens GN=NKX2-1 PE=1 SV=1	P43699		4	P43699	0	4	0.5	4.5	9	0.000383325	0.0148023	0.0148023
Homeobox protein PKNOX1 OS=Homo sapiens GN=PKNOX1 PE=1 SV=3	P55347		2	P55347	0	2	0.5	2.5	5	0.0101028	0.0747393	0.0747393
Homeobox protein SIX1 OS=Homo sapiens GN=SIX1 PE=1 SV=1	Q15475	10	8	Q15475	9.80341	8	9.80341	8	0.816043	0.654893	0.990185	0.990185
Homeobox protein SIX4 OS=Homo sapiens GN=SIX4 PE=1 SV=2	Q9UIU6	3	2	Q9UIU6	2.94102	2	2.94102	2	0.680036	0.452864	0.990185	0.990185
Homeobox protein TGIF2 OS=Homo sapiens GN=TGIF2 PE=1 SV=1	Q9GZN2	3		Q9GZN2	2.94102	0	3.44102	0.5	0.145306	0.000896413	0.0256097	0.0256097
Homologous-pairing protein 2 homolog OS=Homo sapiens GN=PSMC3IP PE=1 SV=1	Q9P2W1	1	2	Q9P2W1	0.980341	2	0.980341	2	2.04011	0.280501	0.787286	0.787286
Hornerin OS=Homo sapiens GN=HRNR PE=1 SV=2	Q86YZ3	221	306	Q86YZ3	216.655	306	216.655	306	1.41238	0.640705	0.990185	0.990185
Host cell factor 1 OS=Homo sapiens GN=HCFC1 PE=1 SV=2	P51610	40	53	P51610	39.2136	53	39.2136	53	1.35157	0.694016	0.990185	0.990185
Host cell factor 2 OS=Homo sapiens GN=HCFC2 PE=1 SV=1	Q9Y5Z7	1	5	Q9Y5Z7	0.980341	5	0.980341	5	5.10027	0.00917772	0.0747393	0.0747393
Hsc70-interacting protein OS=Homo sapiens GN=ST13 PE=1 SV=2	P50502	2	2	P50502	1.96068	2	1.96068	2	1.02005	0.93997	0.990185	0.990185
Hsp90 co-chaperone Cdc37 OS=Homo sapiens GN=CDC37 PE=1 SV=1	Q16543		2	Q16543	0	2	0.5	2.5	5	0.0101028	0.0747393	0.0747393
Hyaluronan synthase 3 OS=Homo sapiens GN=HAS3 PE=1 SV=3	O00219		2	O00219	0	2	0.5	2.5	5	0.0101028	0.0747393	0.0747393
Hyccin OS=Homo sapiens GN=FAM126A PE=1 SV=2	Q9BYI3	2	6	Q9BYI3	1.96068	6	1.96068	6	3.06016	0.0793391	0.389927	0.389927
Hydroxyacyl-coenzyme A dehydrogenase, mitochondrial OS=Homo sapiens GN=HADH PE=1 SV=3	Q16836	2	2	Q16836	1.96068	2	1.96068	2	1.02005	0.93997	0.990185	0.990185
Hypermethylated in cancer 2 protein OS=Homo sapiens GN=HIC2 PE=1 SV=2	Q96JB3	4	3	Q96JB3	3.92136	3	3.92136	3	0.76504	0.579258	0.990185	0.990185
Hypoxanthine-guanine phosphoribosyltransferase OS=Homo sapiens GN=HPRT1 PE=1 SV=2	P00492	3		P00492	2.94102	0	3.44102	0.5	0.145306	0.000896413	0.0256097	0.0256097
Ig alpha-1 chain C region OS=Homo sapiens GN=IGHA1 PE=1 SV=2	P01876	4	1	P01876	3.92136	1	3.92136	1	0.255013	0.0171111	0.11541	0.11541
Ig gamma-1 chain C region OS=Homo sapiens GN=IGHG1 PE=1 SV=1	P01857	12		P01857	11.7641	0	12.2641	0.5	0.0407694	5.39e-08	4.73e-05	4.73e-05
Ig kappa chain C region OS=Homo sapiens GN=IGKC PE=1 SV=1	P01834	3	1	P01834	2.94102	1	2.94102	1	0.340018	0.0567606	0.307803	0.307803
Ig lambda-2 chain C regions OS=Homo sapiens GN=IGLC2 PE=1 SV=1	P0CG05	7	4	P0CG05	6.86239	4	6.86239	4	0.582888	0.313742	0.861321	0.861321
Immediate early response 3-interacting protein 1 OS=Homo sapiens GN=IER3IP1 PE=1 SV=1	Q9Y5U9	6	5	Q9Y5U9	5.88204	5	5.88204	5	0.850045	0.704701	0.990185	0.990185
Importin subunit alpha-1 OS=Homo sapiens GN=KPNA2 PE=1 SV=1	P52292	185	183	P52292	181.363	183	181.363	183	1.00903	0.925576	0.990185	0.990185
Importin subunit alpha-3 OS=Homo sapiens GN=KPNA4 PE=1 SV=1	O00629	5	5	O00629	4.9017	5	4.9017	5	1.02005	0.93997	0.990185	0.990185
Importin subunit alpha-4 OS=Homo sapiens GN=KPNA3 PE=1 SV=2	O00505	2	1	O00505	1.96068	1	1.96068	1	0.510027	0.218768	0.761141	0.761141
Importin subunit alpha-5 OS=Homo sapiens GN=KPNA1 PE=1 SV=3	P52294	8	11	P52294	7.84273	11	7.84273	11	1.40257	0.649033	0.990185	0.990185
Importin subunit alpha-6 OS=Homo sapiens GN=KPNA5 PE=1 SV=2	O15131	8	6	O15131	7.84273	6	7.84273	6	0.76504	0.579258	0.990185	0.990185
Importin subunit alpha-7 OS=Homo sapiens GN=KPNA6 PE=1 SV=1	O60684	8	9	O60684	7.84273	9	7.84273	9	1.14756	0.903793	0.990185	0.990185
Importin subunit alpha-8 OS=Homo sapiens GN=KPNA7 PE=1 SV=1	A9QM74	7	6	A9QM74	6.86239	6	6.86239	6	0.874332	0.739844	0.990185	0.990185
Importin subunit beta-1 OS=Homo sapiens GN=KPNB1 PE=1 SV=2	Q14974	157	189	Q14974	153.913	189	153.913	189	1.22796	0.815248	0.990185	0.990185
Importin-5 OS=Homo sapiens GN=IPO5 PE=1 SV=4	O00410	3	3	O00410	2.94102	3	2.94102	3	1.02005	0.93997	0.990185	0.990185
Importin-7 OS=Homo sapiens GN=IPO7 PE=1 SV=1	O95373	10	11	O95373	9.80341	11	9.80341	11	1.12206	0.933502	0.990185	0.990185
Inactive serine/threonine-protein kinase VRK3 OS=Homo sapiens GN=VRK3 PE=1 SV=2	Q8IV63	9	1	Q8IV63	8.82307	1	8.82307	1	0.113339	0.000187721	0.00916184	0.00916184
InaD-like protein OS=Homo sapiens GN=INADL PE=1 SV=3	Q8NI35	23	16	Q8NI35	22.5478	16	22.5478	16	0.709602	0.496656	0.990185	0.990185
Inhibitor of growth protein 4 OS=Homo sapiens GN=ING4 PE=1 SV=1	Q9UNL4	4	5	Q9UNL4	3.92136	5	3.92136	5	1.27507	0.766956	0.990185	0.990185
Inhibitor of growth protein 5 OS=Homo sapiens GN=ING5 PE=1 SV=1	Q8WYH8	3	5	Q8WYH8	2.94102	5	2.94102	5	1.70009	0.438032	0.990185	0.990185
Inhibitor of nuclear factor kappa-B kinase-interacting protein OS=Homo sapiens GN=IKBIP PE=1 SV=1	Q70UQ0	26	21	Q70UQ0	25.4889	21	25.4889	21	0.823889	0.666442	0.990185	0.990185
Inner centromere protein OS=Homo sapiens GN=INCENP PE=1 SV=3	Q9NQS7	125	98	Q9NQS7	122.543	98	122.543	98	0.799722	0.630784	0.990185	0.990185
Inner nuclear membrane protein Man1 OS=Homo sapiens GN=LEMD3 PE=1 SV=2	Q9Y2U8	64	56	Q9Y2U8	62.7418	56	62.7418	56	0.892547	0.765919	0.990185	0.990185
INO80 complex subunit B OS=Homo sapiens GN=INO80B PE=1 SV=2	Q9C086	6	4	Q9C086	5.88204	4	5.88204	4	0.680036	0.452864	0.990185	0.990185
INO80 complex subunit C OS=Homo sapiens GN=INO80C PE=1 SV=1	Q6PI98	1	4	Q6PI98	0.980341	4	0.980341	4	4.08021	0.0255031	0.162351	0.162351
INO80 complex subunit E OS=Homo sapiens GN=INO80E PE=1 SV=1	Q8NBZ0	3	4	Q8NBZ0	2.94102	4	2.94102	4	1.36007	0.68632	0.990185	0.990185
Inosine-5'-monophosphate dehydrogenase 1 OS=Homo sapiens GN=IMPDH1 PE=1 SV=2	P20839	1	2	P20839	0.980341	2	0.980341	2	2.04011	0.280501	0.787286	0.787286
Inosine-5'-monophosphate dehydrogenase 2 OS=Homo sapiens GN=IMPDH2 PE=1 SV=2	P12268	12	15	P12268	11.7641	15	11.7641	15	1.27507	0.766956	0.990185	0.990185
Inositol 1,4,5-trisphosphate receptor type 1 OS=Homo sapiens GN=ITPR1 PE=1 SV=3	Q14643	22	17	Q14643	21.5675	17	21.5675	17	0.788223	0.613737	0.990185	0.990185
Inositol 1,4,5-trisphosphate receptor type 2 OS=Homo sapiens GN=ITPR2 PE=1 SV=2	Q14571	92	72	Q14571	90.1913	72	90.1913	72	0.798303	0.628682	0.990185	0.990185
Inositol 1,4,5-trisphosphate receptor type 3 OS=Homo sapiens GN=ITPR3 PE=1 SV=2	Q14573	28	17	Q14573	27.4495	17	27.4495	17	0.619318	0.364711	0.949562	0.949562
Inositol 1,4,5-trisphosphate receptor-interacting protein-like 1 OS=Homo sapiens GN=ITPRIPL1 PE=2 SV=1	Q6GPH6		2	Q6GPH6	0	2	0.5	2.5	5	0.0101028	0.0747393	0.0747393
Inositol polyphosphate 5-phosphatase K OS=Homo sapiens GN=INPP5K PE=1 SV=3	Q9BT40	3	2	Q9BT40	2.94102	2	2.94102	2	0.680036	0.452864	0.990185	0.990185
Insulin receptor substrate 4 OS=Homo sapiens GN=IRS4 PE=1 SV=1	O14654	241	218	O14654	236.262	218	236.262	218	0.922704	0.808493	0.990185	0.990185
Insulin-like growth factor 2 mRNA-binding protein 1 OS=Homo sapiens GN=IGF2BP1 PE=1 SV=2	Q9NZI8	16	23	Q9NZI8	15.6855	23	15.6855	23	1.46633	0.596705	0.990185	0.990185
Insulin-like growth factor 2 mRNA-binding protein 3 OS=Homo sapiens GN=IGF2BP3 PE=1 SV=2	O00425	2	2	O00425	1.96068	2	1.96068	2	1.02005	0.93997	0.990185	0.990185
Integral membrane protein GPR180 OS=Homo sapiens GN=GPR180 PE=2 SV=1	Q86V85	18	21	Q86V85	17.6461	21	17.6461	21	1.19006	0.856019	0.990185	0.990185
Integrator complex subunit 1 OS=Homo sapiens GN=INTS1 PE=1 SV=2	Q8N201	88	128	Q8N201	86.27	128	86.27	128	1.48371	0.583157	0.990185	0.990185
Integrator complex subunit 10 OS=Homo sapiens GN=INTS10 PE=1 SV=2	Q9NVR2	7	10	Q9NVR2	6.86239	10	6.86239	10	1.45722	0.603923	0.990185	0.990185
Integrator complex subunit 11 OS=Homo sapiens GN=CPSF3L PE=1 SV=2	Q5TA45	3	3	Q5TA45	2.94102	3	2.94102	3	1.02005	0.93997	0.990185	0.990185
Integrator complex subunit 12 OS=Homo sapiens GN=INTS12 PE=1 SV=1	Q96CB8	8	11	Q96CB8	7.84273	11	7.84273	11	1.40257	0.649033	0.990185	0.990185
Integrator complex subunit 2 OS=Homo sapiens GN=INTS2 PE=1 SV=2	Q9H0H0	13	30	Q9H0H0	12.7444	30	12.7444	30	2.35397	0.187657	0.761141	0.761141
Integrator complex subunit 3 OS=Homo sapiens GN=INTS3 PE=1 SV=1	Q68E01	48	62	Q68E01	47.0564	62	47.0564	62	1.31757	0.725609	0.990185	0.990185
Integrator complex subunit 4 OS=Homo sapiens GN=INTS4 PE=1 SV=2	Q96HW7	23	21	Q96HW7	22.5478	21	22.5478	21	0.931353	0.820556	0.990185	0.990185
Integrator complex subunit 4-like protein 1 OS=Homo sapiens GN=INTS4L1 PE=2 SV=1	Q96LV5	2	1	Q96LV5	1.96068	1	1.96068	1	0.510027	0.218768	0.761141	0.761141
Integrator complex subunit 4-like protein 2 OS=Homo sapiens GN=INTS4L2 PE=2 SV=1	Q2T9F4	1	5	Q2T9F4	0.980341	5	0.980341	5	5.10027	0.00917772	0.0747393	0.0747393
Integrator complex subunit 5 OS=Homo sapiens GN=INTS5 PE=1 SV=1	Q6P9B9	13	23	Q6P9B9	12.7444	23	12.7444	23	1.80471	0.38158	0.975855	0.975855
Integrator complex subunit 6 OS=Homo sapiens GN=INTS6 PE=1 SV=1	Q9UL03	6	8	Q9UL03	5.88204	8	5.88204	8	1.36007	0.68632	0.990185	0.990185
Integrator complex subunit 7 OS=Homo sapiens GN=INTS7 PE=1 SV=1	Q9NVH2	28	40	Q9NVH2	27.4495	40	27.4495	40	1.45722	0.603923	0.990185	0.990185
Integrator complex subunit 8 OS=Homo sapiens GN=INTS8 PE=1 SV=1	Q75QN2	18	28	Q75QN2	17.6461	28	17.6461	28	1.58675	0.508865	0.990185	0.990185
Integrator complex subunit 9 OS=Homo sapiens GN=INTS9 PE=1 SV=2	Q9NV88	5	10	Q9NV88	4.9017	10	4.9017	10	2.04011	0.280501	0.787286	0.787286
Integrin beta-1-binding protein 1 OS=Homo sapiens GN=ITGB1BP1 PE=1 SV=1	O14713	2	3	O14713	1.96068	3	1.96068	3	1.53008	0.548485	0.990185	0.990185
Interferon regulatory factor 2-binding protein 1 OS=Homo sapiens GN=IRF2BP1 PE=1 SV=1	Q8IU81		2	Q8IU81	0	2	0.5	2.5	5	0.0101028	0.0747393	0.0747393
Interferon-induced transmembrane protein 1 OS=Homo sapiens GN=IFITM1 PE=1 SV=3	P13164	2		P13164	1.96068	0	2.46068	0.5	0.203196	0.00573351	0.0674192	0.0674192
Interferon-induced, double-stranded RNA-activated protein kinase OS=Homo sapiens GN=EIF2AK2 PE=1 SV=2	P19525	4	1	P19525	3.92136	1	3.92136	1	0.255013	0.0171111	0.11541	0.11541
Interferon-inducible double-stranded RNA-dependent protein kinase activator A OS=Homo sapiens GN=PRKRA PE=1 SV=1	O75569	11	11	O75569	10.7837	11	10.7837	11	1.02005	0.93997	0.990185	0.990185
Interferon-related developmental regulator 1 OS=Homo sapiens GN=IFRD1 PE=1 SV=4	O00458	6	1	O00458	5.88204	1	5.88204	1	0.170009	0.00221594	0.0399325	0.0399325
Interferon-related developmental regulator 2 OS=Homo sapiens GN=IFRD2 PE=1 SV=3	Q12894	3	1	Q12894	2.94102	1	2.94102	1	0.340018	0.0567606	0.307803	0.307803
Interferon-stimulated 20 kDa exonuclease-like 2 OS=Homo sapiens GN=ISG20L2 PE=1 SV=1	Q9H9L3	29	30	Q9H9L3	28.4299	30	28.4299	30	1.05523	0.984967	0.997457	0.997457
Interleukin enhancer-binding factor 2 OS=Homo sapiens GN=ILF2 PE=1 SV=2	Q12905	133	121	Q12905	130.385	121	130.385	121	0.928019	0.815913	0.990185	0.990185
Interleukin enhancer-binding factor 3 OS=Homo sapiens GN=ILF3 PE=1 SV=3	Q12906	108	67	Q12906	105.877	67	105.877	67	0.632811	0.384013	0.975855	0.975855
Interleukin-1 receptor-associated kinase 1 (Fragment) OS=Homo sapiens GN=IRAK1 PE=4 SV=1	H7C3C1		2	H7C3C1	0	2	0.5	2.5	5	0.0101028	0.0747393	0.0747393
Interleukin-13 receptor subunit alpha-2 OS=Homo sapiens GN=IL13RA2 PE=1 SV=1	Q14627	3	4	Q14627	2.94102	4	2.94102	4	1.36007	0.68632	0.990185	0.990185
Intermediate filament family orphan 1 OS=Homo sapiens GN=IFFO1 PE=2 SV=2	Q0D2I5	3		Q0D2I5	2.94102	0	3.44102	0.5	0.145306	0.000896413	0.0256097	0.0256097
Intestinal-type alkaline phosphatase OS=Homo sapiens GN=ALPI PE=1 SV=2	P09923	2	1	P09923	1.96068	1	1.96068	1	0.510027	0.218768	0.761141	0.761141
Intraflagellar transport protein 172 homolog OS=Homo sapiens GN=IFT172 PE=1 SV=2	Q9UG01	2		Q9UG01	1.96068	0	2.46068	0.5	0.203196	0.00573351	0.0674192	0.0674192
Intraflagellar transport protein 27 homolog OS=Homo sapiens GN=IFT27 PE=1 SV=1	Q9BW83	1	2	Q9BW83	0.980341	2	0.980341	2	2.04011	0.280501	0.787286	0.787286
Intraflagellar transport protein 81 homolog OS=Homo sapiens GN=IFT81 PE=1 SV=1	Q8WYA0		3	Q8WYA0	0	3	0.5	3.5	7	0.00173196	0.0323729	0.0323729
Intron-binding protein aquarius OS=Homo sapiens GN=AQR PE=1 SV=4	O60306	52	34	O60306	50.9777	34	50.9777	34	0.666958	0.433632	0.990185	0.990185
IQ calmodulin-binding motif-containing protein 1 OS=Homo sapiens GN=IQCB1 PE=1 SV=1	Q15051	3	2	Q15051	2.94102	2	2.94102	2	0.680036	0.452864	0.990185	0.990185
Isochorismatase domain-containing protein 1 OS=Homo sapiens GN=ISOC1 PE=1 SV=3	Q96CN7	3	15	Q96CN7	2.94102	15	2.94102	15	5.10027	0.00917772	0.0747393	0.0747393
Isocitrate dehydrogenase [NAD] subunit beta, mitochondrial OS=Homo sapiens GN=IDH3B PE=1 SV=2	O43837		3	O43837	0	3	0.5	3.5	7	0.00173196	0.0323729	0.0323729
Isocitrate dehydrogenase [NADP], mitochondrial OS=Homo sapiens GN=IDH2 PE=1 SV=2	P48735		3	P48735	0	3	0.5	3.5	7	0.00173196	0.0323729	0.0323729
Isoleucine--tRNA ligase, cytoplasmic OS=Homo sapiens GN=IARS PE=1 SV=2	P41252	53	49	P41252	51.9581	49	51.9581	49	0.943068	0.836783	0.990185	0.990185
Isoleucine--tRNA ligase, mitochondrial OS=Homo sapiens GN=IARS2 PE=1 SV=2	Q9NSE4	2	3	Q9NSE4	1.96068	3	1.96068	3	1.53008	0.548485	0.990185	0.990185
Jerky protein homolog-like OS=Homo sapiens GN=JRKL PE=2 SV=2	Q9Y4A0	2		Q9Y4A0	1.96068	0	2.46068	0.5	0.203196	0.00573351	0.0674192	0.0674192
Junction plakoglobin OS=Homo sapiens GN=JUP PE=1 SV=3	P14923	142	118	P14923	139.208	118	139.208	118	0.84765	0.701216	0.990185	0.990185
Junctophilin-1 OS=Homo sapiens GN=JPH1 PE=1 SV=2	Q9HDC5	8	7	Q9HDC5	7.84273	7	7.84273	7	0.892547	0.765919	0.990185	0.990185
KAT8 regulatory NSL complex subunit 1 OS=Homo sapiens GN=KANSL1 PE=1 SV=2	Q7Z3B3	2	1	Q7Z3B3	1.96068	1	1.96068	1	0.510027	0.218768	0.761141	0.761141
KAT8 regulatory NSL complex subunit 2 OS=Homo sapiens GN=KANSL2 PE=1 SV=3	Q9H9L4		3	Q9H9L4	0	3	0.5	3.5	7	0.00173196	0.0323729	0.0323729
Kelch-like protein 3 OS=Homo sapiens GN=KLHL3 PE=1 SV=2	Q9UH77	2	2	Q9UH77	1.96068	2	1.96068	2	1.02005	0.93997	0.990185	0.990185
Kelch-like protein 7 OS=Homo sapiens GN=KLHL7 PE=1 SV=2	Q8IXQ5	3	1	Q8IXQ5	2.94102	1	2.94102	1	0.340018	0.0567606	0.307803	0.307803
Keratin, type I cuticular Ha1 OS=Homo sapiens GN=KRT31 PE=2 SV=3	Q15323	1	2	Q15323	0.980341	2	0.980341	2	2.04011	0.280501	0.787286	0.787286
Keratin, type I cuticular Ha6 OS=Homo sapiens GN=KRT36 PE=1 SV=1	O76013	2		O76013	1.96068	0	2.46068	0.5	0.203196	0.00573351	0.0674192	0.0674192
Keratin, type I cytoskeletal 10 OS=Homo sapiens GN=KRT10 PE=1 SV=6	P13645	3120	3103	P13645	3058.66	3103	3058.66	3103	1.0145	0.932732	0.990185	0.990185
Keratin, type I cytoskeletal 13 OS=Homo sapiens GN=KRT13 PE=1 SV=4	P13646	115	88	P13646	112.739	88	112.739	88	0.780563	0.602358	0.990185	0.990185
Keratin, type I cytoskeletal 14 OS=Homo sapiens GN=KRT14 PE=1 SV=4	P02533	268	314	P02533	262.731	314	262.731	314	1.19514	0.85046	0.990185	0.990185
Keratin, type I cytoskeletal 15 OS=Homo sapiens GN=KRT15 PE=1 SV=3	P19012	18	14	P19012	17.6461	14	17.6461	14	0.793375	0.62138	0.990185	0.990185
Keratin, type I cytoskeletal 16 OS=Homo sapiens GN=KRT16 PE=1 SV=4	P08779	123	121	P08779	120.582	121	120.582	121	1.00347	0.91827	0.990185	0.990185
Keratin, type I cytoskeletal 17 OS=Homo sapiens GN=KRT17 PE=1 SV=2	Q04695	32	28	Q04695	31.3709	28	31.3709	28	0.892547	0.765919	0.990185	0.990185
Keratin, type I cytoskeletal 18 OS=Homo sapiens GN=KRT18 PE=1 SV=2	P05783	141	99	P05783	138.228	99	138.228	99	0.716208	0.50648	0.990185	0.990185
Keratin, type I cytoskeletal 23 OS=Homo sapiens GN=KRT23 PE=1 SV=2	Q9C075	4	4	Q9C075	3.92136	4	3.92136	4	1.02005	0.93997	0.990185	0.990185
Keratin, type I cytoskeletal 25 OS=Homo sapiens GN=KRT25 PE=1 SV=1	Q7Z3Z0	4	8	Q7Z3Z0	3.92136	8	3.92136	8	2.04011	0.280501	0.787286	0.787286
Keratin, type I cytoskeletal 27 OS=Homo sapiens GN=KRT27 PE=1 SV=2	Q7Z3Y8	1	11	Q7Z3Y8	0.980341	11	0.980341	11	11.2206	8.91e-05	0.00689975	0.00689975
Keratin, type I cytoskeletal 9 OS=Homo sapiens GN=KRT9 PE=1 SV=3	P35527	3079	3525	P35527	3018.47	3525	3018.47	3525	1.16781	0.88076	0.990185	0.990185
Keratin, type II cuticular Hb1 OS=Homo sapiens GN=KRT81 PE=1 SV=3	Q14533	5		Q14533	4.9017	0	5.4017	0.5	0.0925634	4.66e-05	0.0050228	0.0050228
Keratin, type II cuticular Hb2 OS=Homo sapiens GN=KRT82 PE=1 SV=3	Q9NSB4	2		Q9NSB4	1.96068	0	2.46068	0.5	0.203196	0.00573351	0.0674192	0.0674192
Keratin, type II cuticular Hb4 OS=Homo sapiens GN=KRT84 PE=2 SV=2	Q9NSB2	4		Q9NSB2	3.92136	0	4.42136	0.5	0.113087	0.000184975	0.00916184	0.00916184
Keratin, type II cytoskeletal 1 OS=Homo sapiens GN=KRT1 PE=1 SV=6	P04264	3826	4308	P04264	3750.78	4308	3750.78	4308	1.14856	0.902645	0.990185	0.990185
Keratin, type II cytoskeletal 1b OS=Homo sapiens GN=KRT77 PE=2 SV=3	Q7Z794	19	21	Q7Z794	18.6265	21	18.6265	21	1.12743	0.927182	0.990185	0.990185
Keratin, type II cytoskeletal 2 epidermal OS=Homo sapiens GN=KRT2 PE=1 SV=2	P35908	2194	2521	P35908	2150.87	2521	2150.87	2521	1.17209	0.875961	0.990185	0.990185
Keratin, type II cytoskeletal 3 OS=Homo sapiens GN=KRT3 PE=1 SV=3	P12035	19	23	P12035	18.6265	23	18.6265	23	1.2348	0.808073	0.990185	0.990185
Keratin, type II cytoskeletal 4 OS=Homo sapiens GN=KRT4 PE=1 SV=4	P19013	36	15	P19013	35.2923	15	35.2923	15	0.425022	0.125157	0.571913	0.571913
Keratin, type II cytoskeletal 5 OS=Homo sapiens GN=KRT5 PE=1 SV=3	P13647	448	422	P13647	439.193	422	439.193	422	0.960854	0.861166	0.990185	0.990185
Keratin, type II cytoskeletal 6A OS=Homo sapiens GN=KRT6A PE=1 SV=3	P02538	135	113	P02538	132.346	113	132.346	113	0.853823	0.710194	0.990185	0.990185
Keratin, type II cytoskeletal 6B OS=Homo sapiens GN=KRT6B PE=1 SV=5	P04259	26	20	P04259	25.4889	20	25.4889	20	0.784657	0.608441	0.990185	0.990185
Keratin, type II cytoskeletal 71 OS=Homo sapiens GN=KRT71 PE=1 SV=3	Q3SY84	26	40	Q3SY84	25.4889	40	25.4889	40	1.56931	0.520742	0.990185	0.990185
Keratin, type II cytoskeletal 75 OS=Homo sapiens GN=KRT75 PE=1 SV=2	O95678	12	15	O95678	11.7641	15	11.7641	15	1.27507	0.766956	0.990185	0.990185
Keratin, type II cytoskeletal 78 OS=Homo sapiens GN=KRT78 PE=2 SV=2	Q8N1N4	34	21	Q8N1N4	33.3316	21	33.3316	21	0.630033	0.380023	0.975855	0.975855
Keratin, type II cytoskeletal 8 OS=Homo sapiens GN=KRT8 PE=1 SV=7	P05787	90	98	P05787	88.2307	98	88.2307	98	1.11072	0.946956	0.993659	0.993659
Keratin, type II cytoskeletal 80 OS=Homo sapiens GN=KRT80 PE=1 SV=2	Q6KB66	15	21	Q6KB66	14.7051	21	14.7051	21	1.42807	0.627593	0.990185	0.990185
Keratinocyte proline-rich protein OS=Homo sapiens GN=KPRP PE=1 SV=1	Q5T749	25	31	Q5T749	24.5085	31	24.5085	31	1.26487	0.777192	0.990185	0.990185
Keratinocyte-associated protein 2 OS=Homo sapiens GN=KRTCAP2 PE=1 SV=2	Q8N6L1	5	8	Q8N6L1	4.9017	8	4.9017	8	1.63209	0.479239	0.990185	0.990185
KH domain-containing, RNA-binding, signal transduction-associated protein 1 OS=Homo sapiens GN=KHDRBS1 PE=1 SV=1	Q07666	62	59	Q07666	60.7811	59	60.7811	59	0.970696	0.874523	0.990185	0.990185
KH domain-containing, RNA-binding, signal transduction-associated protein 3 OS=Homo sapiens GN=KHDRBS3 PE=1 SV=1	O75525	5	3	O75525	4.9017	3	4.9017	3	0.612032	0.354375	0.931395	0.931395
Kidney mitochondrial carrier protein 1 OS=Homo sapiens GN=SLC25A30 PE=2 SV=1	Q5SVS4	1	2	Q5SVS4	0.980341	2	0.980341	2	2.04011	0.280501	0.787286	0.787286
Kin of IRRE-like protein 1 OS=Homo sapiens GN=KIRREL PE=1 SV=2	Q96J84	3	2	Q96J84	2.94102	2	2.94102	2	0.680036	0.452864	0.990185	0.990185
Kinase D-interacting substrate of 220 kDa OS=Homo sapiens GN=KIDINS220 PE=1 SV=3	Q9ULH0	31	24	Q9ULH0	30.3906	24	30.3906	24	0.789719	0.615957	0.990185	0.990185
Kinectin OS=Homo sapiens GN=KTN1 PE=1 SV=1	Q86UP2	349	327	Q86UP2	342.139	327	342.139	327	0.955752	0.854203	0.990185	0.990185
Kinesin heavy chain isoform 5C OS=Homo sapiens GN=KIF5C PE=1 SV=1	O60282	1	2	O60282	0.980341	2	0.980341	2	2.04011	0.280501	0.787286	0.787286
Kinesin-associated protein 3 OS=Homo sapiens GN=KIFAP3 PE=1 SV=2	Q92845	2		Q92845	1.96068	0	2.46068	0.5	0.203196	0.00573351	0.0674192	0.0674192
Kinesin-like protein KIF14 OS=Homo sapiens GN=KIF14 PE=1 SV=1	Q15058	53	56	Q15058	51.9581	56	51.9581	56	1.07779	0.986916	0.997613	0.997613
Kinesin-like protein KIF18A OS=Homo sapiens GN=KIF18A PE=1 SV=2	Q8NI77	3	3	Q8NI77	2.94102	3	2.94102	3	1.02005	0.93997	0.990185	0.990185
Kinesin-like protein KIF18B OS=Homo sapiens GN=KIF18B PE=1 SV=3	Q86Y91	36	22	Q86Y91	35.2923	22	35.2923	22	0.623366	0.37048	0.96008	0.96008
Kinesin-like protein KIF20A OS=Homo sapiens GN=KIF20A PE=1 SV=1	O95235	94	78	O95235	92.152	78	92.152	78	0.846427	0.699434	0.990185	0.990185
Kinesin-like protein KIF20B OS=Homo sapiens GN=KIF20B PE=1 SV=3	Q96Q89	76	53	Q96Q89	74.5059	53	74.5059	53	0.711353	0.499258	0.990185	0.990185
Kinesin-like protein KIF22 OS=Homo sapiens GN=KIF22 PE=1 SV=5	Q14807	97	94	Q14807	95.0931	94	95.0931	94	0.988505	0.898438	0.990185	0.990185
Kinesin-like protein KIF23 OS=Homo sapiens GN=KIF23 PE=1 SV=3	Q02241	113	122	Q02241	110.779	122	110.779	122	1.1013	0.958264	0.994783	0.994783
Kinesin-like protein KIF23 OS=Homo sapiens GN=KIF23 PE=2 SV=1	B4E1K0	5	4	B4E1K0	4.9017	4	4.9017	4	0.816043	0.654893	0.990185	0.990185
Kinesin-like protein KIF2A OS=Homo sapiens GN=KIF2A PE=1 SV=3	O00139	10	11	O00139	9.80341	11	9.80341	11	1.12206	0.933502	0.990185	0.990185
Kinesin-like protein KIF2B OS=Homo sapiens GN=KIF2B PE=1 SV=3	Q8N4N8	4	5	Q8N4N8	3.92136	5	3.92136	5	1.27507	0.766956	0.990185	0.990185
Kinesin-like protein KIF2C OS=Homo sapiens GN=KIF2C PE=1 SV=2	Q99661	18	27	Q99661	17.6461	27	17.6461	27	1.53008	0.548485	0.990185	0.990185
Kinesin-like protein KIF7 OS=Homo sapiens GN=KIF7 PE=1 SV=2	Q2M1P5	43	55	Q2M1P5	42.1547	55	42.1547	55	1.30472	0.737889	0.990185	0.990185
Kinesin-like protein KIFC1 OS=Homo sapiens GN=KIFC1 PE=1 SV=2	Q9BW19	13	12	Q9BW19	12.7444	12	12.7444	12	0.941588	0.83474	0.990185	0.990185
Kinesin-like protein KIFC3 OS=Homo sapiens GN=KIFC3 PE=1 SV=4	Q9BVG8	3	2	Q9BVG8	2.94102	2	2.94102	2	0.680036	0.452864	0.990185	0.990185
Kinetochore protein NDC80 homolog OS=Homo sapiens GN=NDC80 PE=1 SV=1	O14777		3	O14777	0	3	0.5	3.5	7	0.00173196	0.0323729	0.0323729
Kinetochore protein Nuf2 OS=Homo sapiens GN=NUF2 PE=1 SV=2	Q9BZD4	1	3	Q9BZD4	0.980341	3	0.980341	3	3.06016	0.0793391	0.389927	0.389927
Kinetochore-associated protein 1 OS=Homo sapiens GN=KNTC1 PE=1 SV=1	P50748		3	P50748	0	3	0.5	3.5	7	0.00173196	0.0323729	0.0323729
Kinetochore-associated protein DSN1 homolog OS=Homo sapiens GN=DSN1 PE=1 SV=2	Q9H410		4	Q9H410	0	4	0.5	4.5	9	0.000383325	0.0148023	0.0148023
Kinetochore-associated protein NSL1 homolog OS=Homo sapiens GN=NSL1 PE=1 SV=3	Q96IY1	1	5	Q96IY1	0.980341	5	0.980341	5	5.10027	0.00917772	0.0747393	0.0747393
KRR1 small subunit processome component homolog OS=Homo sapiens GN=KRR1 PE=1 SV=4	Q13601	84	70	Q13601	82.3486	70	82.3486	70	0.850045	0.704701	0.990185	0.990185
Krueppel-like factor 16 OS=Homo sapiens GN=KLF16 PE=1 SV=1	Q9BXK1	8	6	Q9BXK1	7.84273	6	7.84273	6	0.76504	0.579258	0.990185	0.990185
Lamin B2, isoform CRA_a OS=Homo sapiens GN=LMNB2 PE=3 SV=1	J9JID7	9	6	J9JID7	8.82307	6	8.82307	6	0.680036	0.452864	0.990185	0.990185
Lamina-associated polypeptide 2, isoform alpha OS=Homo sapiens GN=TMPO PE=1 SV=2	P42166	36	36	P42166	35.2923	36	35.2923	36	1.02005	0.93997	0.990185	0.990185
Lamina-associated polypeptide 2, isoforms beta/gamma OS=Homo sapiens GN=TMPO PE=1 SV=2	P42167	610	598	P42167	598.008	598	598.008	598	0.999987	0.913678	0.990185	0.990185
Lamin-B receptor OS=Homo sapiens GN=LBR PE=1 SV=2	Q14739	244	242	Q14739	239.203	242	239.203	242	1.01169	0.929069	0.990185	0.990185
Lamin-B1 OS=Homo sapiens GN=LMNB1 PE=1 SV=2	P20700	2130	2007	P20700	2088.13	2007	2088.13	2007	0.961149	0.861568	0.990185	0.990185
Lamin-B2 OS=Homo sapiens GN=LMNB2 PE=1 SV=3	Q03252	844	812	Q03252	827.408	812	827.408	812	0.981378	0.888907	0.990185	0.990185
La-related protein 1 OS=Homo sapiens GN=LARP1 PE=1 SV=2	Q6PKG0	8	8	Q6PKG0	7.84273	8	7.84273	8	1.02005	0.93997	0.990185	0.990185
La-related protein 1B OS=Homo sapiens GN=LARP1B PE=1 SV=2	Q659C4	3	5	Q659C4	2.94102	5	2.94102	5	1.70009	0.438032	0.990185	0.990185
La-related protein 4 OS=Homo sapiens GN=LARP4 PE=1 SV=3	Q71RC2	16	17	Q71RC2	15.6855	17	15.6855	17	1.08381	0.979522	0.996893	0.996893
La-related protein 4B OS=Homo sapiens GN=LARP4B PE=1 SV=3	Q92615	3	3	Q92615	2.94102	3	2.94102	3	1.02005	0.93997	0.990185	0.990185
La-related protein 7 OS=Homo sapiens GN=LARP7 PE=1 SV=1	Q4G0J3	11	8	Q4G0J3	10.7837	8	10.7837	8	0.741857	0.544699	0.990185	0.990185
Large neutral amino acids transporter small subunit 1 OS=Homo sapiens GN=SLC7A5 PE=1 SV=2	Q01650	2	1	Q01650	1.96068	1	1.96068	1	0.510027	0.218768	0.761141	0.761141
Large subunit GTPase 1 homolog OS=Homo sapiens GN=LSG1 PE=1 SV=2	Q9H089		2	Q9H089	0	2	0.5	2.5	5	0.0101028	0.0747393	0.0747393
Leiomodin-1 OS=Homo sapiens GN=LMOD1 PE=1 SV=3	P29536	2		P29536	1.96068	0	2.46068	0.5	0.203196	0.00573351	0.0674192	0.0674192
LEM domain-containing protein 2 OS=Homo sapiens GN=LEMD2 PE=1 SV=1	Q8NC56	39	41	Q8NC56	38.2333	41	38.2333	41	1.07236	0.993626	0.999126	0.999126
Leptin receptor gene-related protein OS=Homo sapiens GN=LEPROT PE=1 SV=1	O15243	3	1	O15243	2.94102	1	2.94102	1	0.340018	0.0567606	0.307803	0.307803
Leptin receptor overlapping transcript-like 1 OS=Homo sapiens GN=LEPROTL1 PE=2 SV=2	O95214	4	5	O95214	3.92136	5	3.92136	5	1.27507	0.766956	0.990185	0.990185
Lethal(3)malignant brain tumor-like protein 2 OS=Homo sapiens GN=L3MBTL2 PE=1 SV=1	Q969R5	4	7	Q969R5	3.92136	7	3.92136	7	1.78509	0.391564	0.975855	0.975855
Lethal(3)malignant brain tumor-like protein 3 OS=Homo sapiens GN=L3MBTL3 PE=1 SV=2	Q96JM7	8	6	Q96JM7	7.84273	6	7.84273	6	0.76504	0.579258	0.990185	0.990185
LETM1 domain-containing protein 1 OS=Homo sapiens GN=LETMD1 PE=1 SV=1	Q6P1Q0	3	2	Q6P1Q0	2.94102	2	2.94102	2	0.680036	0.452864	0.990185	0.990185
Leucine zipper protein 1 OS=Homo sapiens GN=LUZP1 PE=1 SV=2	Q86V48	6	3	Q86V48	5.88204	3	5.88204	3	0.510027	0.218768	0.761141	0.761141
Leucine zipper putative tumor suppressor 2 OS=Homo sapiens GN=LZTS2 PE=1 SV=2	Q9BRK4	6	9	Q9BRK4	5.88204	9	5.88204	9	1.53008	0.548485	0.990185	0.990185
Leucine-rich PPR motif-containing protein, mitochondrial OS=Homo sapiens GN=LRPPRC PE=1 SV=3	P42704	58	35	P42704	56.8598	35	56.8598	35	0.61555	0.359357	0.943077	0.943077
Leucine-rich repeat and calponin homology domain-containing protein 4 OS=Homo sapiens GN=LRCH4 PE=1 SV=2	O75427	7	7	O75427	6.86239	7	6.86239	7	1.02005	0.93997	0.990185	0.990185
Leucine-rich repeat and WD repeat-containing protein 1 OS=Homo sapiens GN=LRWD1 PE=1 SV=2	Q9UFC0	25	26	Q9UFC0	24.5085	26	24.5085	26	1.06086	0.992035	0.998571	0.998571
Leucine-rich repeat flightless-interacting protein 2 OS=Homo sapiens GN=LRRFIP2 PE=1 SV=1	Q9Y608	2	1	Q9Y608	1.96068	1	1.96068	1	0.510027	0.218768	0.761141	0.761141
Leucine-rich repeat-containing protein 1 OS=Homo sapiens GN=LRRC1 PE=1 SV=1	Q9BTT6	4	4	Q9BTT6	3.92136	4	3.92136	4	1.02005	0.93997	0.990185	0.990185
Leucine-rich repeat-containing protein 41 OS=Homo sapiens GN=LRRC41 PE=1 SV=3	Q15345		6	Q15345	0	6	0.5	6.5	13	3.13e-05	0.00407382	0.00407382
Leucine-rich repeat-containing protein 59 OS=Homo sapiens GN=LRRC59 PE=1 SV=1	Q96AG4	126	145	Q96AG4	123.523	145	123.523	145	1.17387	0.873962	0.990185	0.990185
Leucine-rich repeat-containing protein 8A OS=Homo sapiens GN=LRRC8A PE=1 SV=1	Q8IWT6	2	1	Q8IWT6	1.96068	1	1.96068	1	0.510027	0.218768	0.761141	0.761141
Leucine--tRNA ligase, cytoplasmic OS=Homo sapiens GN=LARS PE=1 SV=2	Q9P2J5	26	32	Q9P2J5	25.4889	32	25.4889	32	1.25545	0.786749	0.990185	0.990185
Leukocyte receptor cluster member 8 OS=Homo sapiens GN=LENG8 PE=1 SV=2	Q96PV6	6	10	Q96PV6	5.88204	10	5.88204	10	1.70009	0.438032	0.990185	0.990185
Ligand-dependent corepressor OS=Homo sapiens GN=LCOR PE=1 SV=2	Q96JN0	2	4	Q96JN0	1.96068	4	1.96068	4	2.04011	0.280501	0.787286	0.787286
Ligand-dependent nuclear receptor-interacting factor 1 OS=Homo sapiens GN=LRIF1 PE=1 SV=1	Q5T3J3	20	10	Q5T3J3	19.6068	10	19.6068	10	0.510027	0.218768	0.761141	0.761141
LIM and senescent cell antigen-like-containing domain protein 1 OS=Homo sapiens GN=LIMS1 PE=1 SV=4	P48059	2	3	P48059	1.96068	3	1.96068	3	1.53008	0.548485	0.990185	0.990185
LIM domain and actin-binding protein 1 OS=Homo sapiens GN=LIMA1 PE=1 SV=1	Q9UHB6	41	35	Q9UHB6	40.194	35	40.194	35	0.870777	0.734727	0.990185	0.990185
LIM domain only protein 7 OS=Homo sapiens GN=LMO7 PE=1 SV=3	Q8WWI1	5	8	Q8WWI1	4.9017	8	4.9017	8	1.63209	0.479239	0.990185	0.990185
Lipase maturation factor 2 OS=Homo sapiens GN=LMF2 PE=1 SV=2	Q9BU23		2	Q9BU23	0	2	0.5	2.5	5	0.0101028	0.0747393	0.0747393
LisH domain-containing protein FOPNL OS=Homo sapiens GN=FOPNL PE=1 SV=1	Q96NB1	4	3	Q96NB1	3.92136	3	3.92136	3	0.76504	0.579258	0.990185	0.990185
L-lactate dehydrogenase A chain OS=Homo sapiens GN=LDHA PE=1 SV=2	P00338	11	1	P00338	10.7837	1	10.7837	1	0.0927321	4.72e-05	0.0050228	0.0050228
L-lactate dehydrogenase A-like 6A OS=Homo sapiens GN=LDHAL6A PE=2 SV=1	Q6ZMR3	11	9	Q6ZMR3	10.7837	9	10.7837	9	0.834589	0.682141	0.990185	0.990185
L-lactate dehydrogenase B chain OS=Homo sapiens GN=LDHB PE=1 SV=2	P07195	4	5	P07195	3.92136	5	3.92136	5	1.27507	0.766956	0.990185	0.990185
Lon protease homolog, mitochondrial OS=Homo sapiens GN=LONP1 PE=1 SV=2	P36776	2	4	P36776	1.96068	4	1.96068	4	2.04011	0.280501	0.787286	0.787286
Long-chain-fatty-acid--CoA ligase 3 OS=Homo sapiens GN=ACSL3 PE=1 SV=3	O95573	3	4	O95573	2.94102	4	2.94102	4	1.36007	0.68632	0.990185	0.990185
Loricrin OS=Homo sapiens GN=LOR PE=1 SV=2	P23490	3	1	P23490	2.94102	1	2.94102	1	0.340018	0.0567606	0.307803	0.307803
Luc7-like protein 3 OS=Homo sapiens GN=LUC7L3 PE=1 SV=2	O95232	43	67	O95232	42.1547	67	42.1547	67	1.58939	0.507093	0.990185	0.990185
Lymphoid enhancer-binding factor 1 OS=Homo sapiens GN=LEF1 PE=1 SV=1	Q9UJU2	2	1	Q9UJU2	1.96068	1	1.96068	1	0.510027	0.218768	0.761141	0.761141
Lymphoid-specific helicase OS=Homo sapiens GN=HELLS PE=1 SV=1	Q9NRZ9	60	76	Q9NRZ9	58.8204	76	58.8204	76	1.29207	0.750167	0.990185	0.990185
Lys-63-specific deubiquitinase BRCC36 OS=Homo sapiens GN=BRCC3 PE=1 SV=2	P46736	3	4	P46736	2.94102	4	2.94102	4	1.36007	0.68632	0.990185	0.990185
Lysine-rich nucleolar protein 1 OS=Homo sapiens GN=KNOP1 PE=1 SV=1	Q1ED39	34	51	Q1ED39	33.3316	51	33.3316	51	1.53008	0.548485	0.990185	0.990185
Lysine-specific demethylase 2A OS=Homo sapiens GN=KDM2A PE=1 SV=3	Q9Y2K7	8	13	Q9Y2K7	7.84273	13	7.84273	13	1.65759	0.463344	0.990185	0.990185
Lysine-specific demethylase 2B OS=Homo sapiens GN=KDM2B PE=1 SV=1	Q8NHM5	5	6	Q8NHM5	4.9017	6	4.9017	6	1.22406	0.819362	0.990185	0.990185
Lysine-specific demethylase 3A OS=Homo sapiens GN=KDM3A PE=1 SV=4	Q9Y4C1	1	2	Q9Y4C1	0.980341	2	0.980341	2	2.04011	0.280501	0.787286	0.787286
Lysine-specific demethylase 3B OS=Homo sapiens GN=KDM3B PE=1 SV=2	Q7LBC6		2	Q7LBC6	0	2	0.5	2.5	5	0.0101028	0.0747393	0.0747393
Lysine-specific demethylase 4D OS=Homo sapiens GN=KDM4D PE=1 SV=3	Q6B0I6	6	7	Q6B0I6	5.88204	7	5.88204	7	1.19006	0.856019	0.990185	0.990185
Lysine-specific demethylase 5A OS=Homo sapiens GN=KDM5A PE=1 SV=3	P29375	30	27	P29375	29.4102	27	29.4102	27	0.918048	0.801972	0.990185	0.990185
Lysine-specific demethylase 5B OS=Homo sapiens GN=KDM5B PE=1 SV=3	Q9UGL1	12	10	Q9UGL1	11.7641	10	11.7641	10	0.850045	0.704701	0.990185	0.990185
Lysine-specific demethylase 6A OS=Homo sapiens GN=KDM6A PE=1 SV=2	O15550	1	5	O15550	0.980341	5	0.980341	5	5.10027	0.00917772	0.0747393	0.0747393
Lysine-specific demethylase PHF2 OS=Homo sapiens GN=PHF2 PE=1 SV=4	O75151	9	12	O75151	8.82307	12	8.82307	12	1.36007	0.68632	0.990185	0.990185
Lysine-specific histone demethylase 1A OS=Homo sapiens GN=KDM1A PE=1 SV=2	O60341	39	54	O60341	38.2333	54	38.2333	54	1.41238	0.640705	0.990185	0.990185
Lysine-specific histone demethylase 1B OS=Homo sapiens GN=KDM1B PE=1 SV=3	Q8NB78	2	2	Q8NB78	1.96068	2	1.96068	2	1.02005	0.93997	0.990185	0.990185
Lysophospholipid acyltransferase 7 OS=Homo sapiens GN=MBOAT7 PE=1 SV=2	Q96N66	56	49	Q96N66	54.8991	49	54.8991	49	0.892547	0.765919	0.990185	0.990185
Lysosomal protective protein OS=Homo sapiens GN=CTSA PE=1 SV=2	P10619	2	2	P10619	1.96068	2	1.96068	2	1.02005	0.93997	0.990185	0.990185
Lysozyme C OS=Homo sapiens GN=LYZ PE=1 SV=1	P61626	3	9	P61626	2.94102	9	2.94102	9	3.06016	0.0793391	0.389927	0.389927
Macoilin OS=Homo sapiens GN=TMEM57 PE=1 SV=1	Q8N5G2	7	7	Q8N5G2	6.86239	7	6.86239	7	1.02005	0.93997	0.990185	0.990185
Macrophage erythroblast attacher OS=Homo sapiens GN=MAEA PE=1 SV=1	Q7L5Y9		2	Q7L5Y9	0	2	0.5	2.5	5	0.0101028	0.0747393	0.0747393
MAD2L1-binding protein OS=Homo sapiens GN=MAD2L1BP PE=1 SV=1	Q15013	4	4	Q15013	3.92136	4	3.92136	4	1.02005	0.93997	0.990185	0.990185
Magnesium transporter MRS2 homolog, mitochondrial OS=Homo sapiens GN=MRS2 PE=1 SV=1	Q9HD23	11	6	Q9HD23	10.7837	6	10.7837	6	0.556393	0.277973	0.787286	0.787286
Magnesium transporter protein 1 OS=Homo sapiens GN=MAGT1 PE=1 SV=1	Q9H0U3	44	35	Q9H0U3	43.135	35	43.135	35	0.811406	0.648056	0.990185	0.990185
MAGUK p55 subfamily member 5 OS=Homo sapiens GN=MPP5 PE=1 SV=3	Q8N3R9	30	22	Q8N3R9	29.4102	22	29.4102	22	0.748039	0.553917	0.990185	0.990185
MAGUK p55 subfamily member 6 OS=Homo sapiens GN=MPP6 PE=1 SV=2	Q9NZW5	6	3	Q9NZW5	5.88204	3	5.88204	3	0.510027	0.218768	0.761141	0.761141
Major centromere autoantigen B OS=Homo sapiens GN=CENPB PE=1 SV=2	P07199	64	61	P07199	62.7418	61	62.7418	61	0.972238	0.876607	0.990185	0.990185
Major facilitator superfamily domain-containing protein 10 OS=Homo sapiens GN=MFSD10 PE=2 SV=1	Q14728		2	Q14728	0	2	0.5	2.5	5	0.0101028	0.0747393	0.0747393
Major prion protein OS=Homo sapiens GN=PRNP PE=1 SV=1	P04156	11	6	P04156	10.7837	6	10.7837	6	0.556393	0.277973	0.787286	0.787286
Malate dehydrogenase, mitochondrial OS=Homo sapiens GN=MDH2 PE=1 SV=3	P40926	10	3	P40926	9.80341	3	9.80341	3	0.306016	0.0374671	0.231387	0.231387
Malectin OS=Homo sapiens GN=MLEC PE=1 SV=1	Q14165	17	26	Q14165	16.6658	26	16.6658	26	1.56008	0.527142	0.990185	0.990185
Male-specific lethal 1 homolog OS=Homo sapiens GN=MSL1 PE=1 SV=3	Q68DK7	7	5	Q68DK7	6.86239	5	6.86239	5	0.72861	0.52495	0.990185	0.990185
Male-specific lethal 3 homolog OS=Homo sapiens GN=MSL3 PE=1 SV=1	Q8N5Y2	5	3	Q8N5Y2	4.9017	3	4.9017	3	0.612032	0.354375	0.931395	0.931395
Malignant T-cell-amplified sequence 1 OS=Homo sapiens GN=MCTS1 PE=1 SV=1	Q9ULC4	2	5	Q9ULC4	1.96068	5	1.96068	5	2.55013	0.146819	0.642492	0.642492
Mannosyl-oligosaccharide 1,2-alpha-mannosidase IB OS=Homo sapiens GN=MAN1A2 PE=1 SV=1	O60476	2	1	O60476	1.96068	1	1.96068	1	0.510027	0.218768	0.761141	0.761141
Mannosyl-oligosaccharide glucosidase OS=Homo sapiens GN=MOGS PE=1 SV=5	Q13724	24	22	Q13724	23.5282	22	23.5282	22	0.935049	0.825689	0.990185	0.990185
MAP kinase-activated protein kinase 2 OS=Homo sapiens GN=MAPKAPK2 PE=1 SV=1	P49137	2	2	P49137	1.96068	2	1.96068	2	1.02005	0.93997	0.990185	0.990185
MAP/microtubule affinity-regulating kinase 3 OS=Homo sapiens GN=MARK3 PE=1 SV=4	P27448	1	2	P27448	0.980341	2	0.980341	2	2.04011	0.280501	0.787286	0.787286
MAP3K12-binding inhibitory protein 1 OS=Homo sapiens GN=MBIP PE=1 SV=2	Q9NS73	4	6	Q9NS73	3.92136	6	3.92136	6	1.53008	0.548485	0.990185	0.990185
MAP7 domain-containing protein 1 OS=Homo sapiens GN=MAP7D1 PE=1 SV=1	Q3KQU3		5	Q3KQU3	0	5	0.5	5.5	11	0.000102102	0.00689975	0.00689975
MAP7 domain-containing protein 2 OS=Homo sapiens GN=MAP7D2 PE=1 SV=2	Q96T17		4	Q96T17	0	4	0.5	4.5	9	0.000383325	0.0148023	0.0148023
MAP7 domain-containing protein 3 OS=Homo sapiens GN=MAP7D3 PE=1 SV=2	Q8IWC1	28	15	Q8IWC1	27.4495	15	27.4495	15	0.546457	0.264895	0.787286	0.787286
MARCKS-related protein OS=Homo sapiens GN=MARCKSL1 PE=1 SV=2	P49006	12	3	P49006	11.7641	3	11.7641	3	0.255013	0.0171111	0.11541	0.11541
Matrin-3 OS=Homo sapiens GN=MATR3 PE=1 SV=2	P43243	201	228	P43243	197.048	228	197.048	228	1.15708	0.892909	0.990185	0.990185
MAU2 chromatid cohesion factor homolog OS=Homo sapiens GN=MAU2 PE=1 SV=2	Q9Y6X3	12	15	Q9Y6X3	11.7641	15	11.7641	15	1.27507	0.766956	0.990185	0.990185
MAX gene-associated protein OS=Homo sapiens GN=MGA PE=1 SV=3	Q8IWI9	39	52	Q8IWI9	38.2333	52	38.2333	52	1.36007	0.68632	0.990185	0.990185
Mdm2-binding protein OS=Homo sapiens GN=MTBP PE=1 SV=1	Q96DY7	8	15	Q96DY7	7.84273	15	7.84273	15	1.9126	0.3312	0.903601	0.903601
MDS1 and EVI1 complex locus protein EVI1 OS=Homo sapiens GN=MECOM PE=1 SV=2	Q03112	8	5	Q03112	7.84273	5	7.84273	5	0.637533	0.390813	0.975855	0.975855
MDS1 and EVI1 complex locus protein MDS1 OS=Homo sapiens GN=MECOM PE=4 SV=1	E7EQ57	4		E7EQ57	3.92136	0	4.42136	0.5	0.113087	0.000184975	0.00916184	0.00916184
Mediator of DNA damage checkpoint protein 1 OS=Homo sapiens GN=MDC1 PE=1 SV=3	Q14676	73	123	Q14676	71.5649	123	71.5649	123	1.71872	0.427385	0.990185	0.990185
Mediator of RNA polymerase II transcription subunit 1 OS=Homo sapiens GN=MED1 PE=1 SV=4	Q15648	1	3	Q15648	0.980341	3	0.980341	3	3.06016	0.0793391	0.389927	0.389927
Mediator of RNA polymerase II transcription subunit 11 OS=Homo sapiens GN=MED11 PE=1 SV=2	Q9P086	2	2	Q9P086	1.96068	2	1.96068	2	1.02005	0.93997	0.990185	0.990185
Mediator of RNA polymerase II transcription subunit 12 OS=Homo sapiens GN=MED12 PE=1 SV=4	Q93074	3	9	Q93074	2.94102	9	2.94102	9	3.06016	0.0793391	0.389927	0.389927
Mediator of RNA polymerase II transcription subunit 13 OS=Homo sapiens GN=MED13 PE=1 SV=3	Q9UHV7		3	Q9UHV7	0	3	0.5	3.5	7	0.00173196	0.0323729	0.0323729
Mediator of RNA polymerase II transcription subunit 14 OS=Homo sapiens GN=MED14 PE=1 SV=2	O60244	1	2	O60244	0.980341	2	0.980341	2	2.04011	0.280501	0.787286	0.787286
Mediator of RNA polymerase II transcription subunit 16 OS=Homo sapiens GN=MED16 PE=1 SV=2	Q9Y2X0	4	5	Q9Y2X0	3.92136	5	3.92136	5	1.27507	0.766956	0.990185	0.990185
Mediator of RNA polymerase II transcription subunit 17 OS=Homo sapiens GN=MED17 PE=1 SV=2	Q9NVC6	2	6	Q9NVC6	1.96068	6	1.96068	6	3.06016	0.0793391	0.389927	0.389927
Mediator of RNA polymerase II transcription subunit 18 OS=Homo sapiens GN=MED18 PE=1 SV=1	Q9BUE0	1	2	Q9BUE0	0.980341	2	0.980341	2	2.04011	0.280501	0.787286	0.787286
Mediator of RNA polymerase II transcription subunit 20 OS=Homo sapiens GN=MED20 PE=1 SV=1	Q9H944	5	10	Q9H944	4.9017	10	4.9017	10	2.04011	0.280501	0.787286	0.787286
Mediator of RNA polymerase II transcription subunit 21 OS=Homo sapiens GN=MED21 PE=1 SV=1	Q13503	1	2	Q13503	0.980341	2	0.980341	2	2.04011	0.280501	0.787286	0.787286
Mediator of RNA polymerase II transcription subunit 22 OS=Homo sapiens GN=MED22 PE=1 SV=2	Q15528		2	Q15528	0	2	0.5	2.5	5	0.0101028	0.0747393	0.0747393
Mediator of RNA polymerase II transcription subunit 23 OS=Homo sapiens GN=MED23 PE=1 SV=2	Q9ULK4	7	23	Q9ULK4	6.86239	23	6.86239	23	3.3516	0.0566429	0.307803	0.307803
Mediator of RNA polymerase II transcription subunit 24 OS=Homo sapiens GN=MED24 PE=1 SV=1	O75448	1	4	O75448	0.980341	4	0.980341	4	4.08021	0.0255031	0.162351	0.162351
Mediator of RNA polymerase II transcription subunit 27 OS=Homo sapiens GN=MED27 PE=1 SV=1	Q6P2C8	4	7	Q6P2C8	3.92136	7	3.92136	7	1.78509	0.391564	0.975855	0.975855
Mediator of RNA polymerase II transcription subunit 28 OS=Homo sapiens GN=MED28 PE=1 SV=1	Q9H204	1	2	Q9H204	0.980341	2	0.980341	2	2.04011	0.280501	0.787286	0.787286
Mediator of RNA polymerase II transcription subunit 30 OS=Homo sapiens GN=MED30 PE=1 SV=1	Q96HR3	2	4	Q96HR3	1.96068	4	1.96068	4	2.04011	0.280501	0.787286	0.787286
Mediator of RNA polymerase II transcription subunit 4 OS=Homo sapiens GN=MED4 PE=1 SV=1	Q9NPJ6	4	3	Q9NPJ6	3.92136	3	3.92136	3	0.76504	0.579258	0.990185	0.990185
Mediator of RNA polymerase II transcription subunit 6 OS=Homo sapiens GN=MED6 PE=1 SV=2	O75586	1	2	O75586	0.980341	2	0.980341	2	2.04011	0.280501	0.787286	0.787286
Medium-chain specific acyl-CoA dehydrogenase, mitochondrial OS=Homo sapiens GN=ACADM PE=1 SV=1	P11310	2	4	P11310	1.96068	4	1.96068	4	2.04011	0.280501	0.787286	0.787286
Melanoma-associated antigen D1 OS=Homo sapiens GN=MAGED1 PE=1 SV=3	Q9Y5V3	10	13	Q9Y5V3	9.80341	13	9.80341	13	1.32607	0.717588	0.990185	0.990185
Melanoma-associated antigen D2 OS=Homo sapiens GN=MAGED2 PE=1 SV=2	Q9UNF1	1	5	Q9UNF1	0.980341	5	0.980341	5	5.10027	0.00917772	0.0747393	0.0747393
Melanoma-associated antigen D4 OS=Homo sapiens GN=MAGED4 PE=1 SV=3	Q96JG8		3	Q96JG8	0	3	0.5	3.5	7	0.00173196	0.0323729	0.0323729
Melanoma-associated antigen G1 OS=Homo sapiens GN=NDNL2 PE=1 SV=1	Q96MG7	6	14	Q96MG7	5.88204	14	5.88204	14	2.38012	0.181567	0.759555	0.759555
Membrane magnesium transporter 1 OS=Homo sapiens GN=MMGT1 PE=1 SV=1	Q8N4V1	12	12	Q8N4V1	11.7641	12	11.7641	12	1.02005	0.93997	0.990185	0.990185
Membrane-associated guanylate kinase, WW and PDZ domain-containing protein 1 OS=Homo sapiens GN=MAGI1 PE=1 SV=3	Q96QZ7	2		Q96QZ7	1.96068	0	2.46068	0.5	0.203196	0.00573351	0.0674192	0.0674192
Membrane-associated progesterone receptor component 1 OS=Homo sapiens GN=PGRMC1 PE=1 SV=3	O00264	31	24	O00264	30.3906	24	30.3906	24	0.789719	0.615957	0.990185	0.990185
Membrane-associated progesterone receptor component 2 OS=Homo sapiens GN=PGRMC2 PE=1 SV=1	O15173	3	2	O15173	2.94102	2	2.94102	2	0.680036	0.452864	0.990185	0.990185
Menin OS=Homo sapiens GN=MEN1 PE=1 SV=4	O00255	11	18	O00255	10.7837	18	10.7837	18	1.66918	0.456297	0.990185	0.990185
Merlin OS=Homo sapiens GN=NF2 PE=1 SV=1	P35240	15	16	P35240	14.7051	16	14.7051	16	1.08806	0.974323	0.996812	0.996812
Metalloendopeptidase OMA1, mitochondrial OS=Homo sapiens GN=OMA1 PE=1 SV=1	Q96E52	4	4	Q96E52	3.92136	4	3.92136	4	1.02005	0.93997	0.990185	0.990185
Metalloproteinase inhibitor 3 OS=Homo sapiens GN=TIMP3 PE=1 SV=2	P35625		2	P35625	0	2	0.5	2.5	5	0.0101028	0.0747393	0.0747393
Metal-response element-binding transcription factor 2 OS=Homo sapiens GN=MTF2 PE=1 SV=2	Q9Y483	31	24	Q9Y483	30.3906	24	30.3906	24	0.789719	0.615957	0.990185	0.990185
Metastasis-associated protein MTA1 OS=Homo sapiens GN=MTA1 PE=1 SV=2	Q13330	77	89	Q13330	75.4862	89	75.4862	89	1.17902	0.868219	0.990185	0.990185
Metastasis-associated protein MTA2 OS=Homo sapiens GN=MTA2 PE=1 SV=1	O94776	61	83	O94776	59.8008	83	59.8008	83	1.38794	0.661648	0.990185	0.990185
Metastasis-associated protein MTA3 OS=Homo sapiens GN=MTA3 PE=1 SV=2	Q9BTC8	7	16	Q9BTC8	6.86239	16	6.86239	16	2.33155	0.193052	0.761141	0.761141
Metaxin-1 OS=Homo sapiens GN=MTX1 PE=1 SV=2	Q13505	21	27	Q13505	20.5872	27	20.5872	27	1.3115	0.731388	0.990185	0.990185
Metaxin-2 OS=Homo sapiens GN=MTX2 PE=1 SV=1	O75431	54	54	O75431	52.9384	54	52.9384	54	1.02005	0.93997	0.990185	0.990185
Metaxin-3 OS=Homo sapiens GN=MTX3 PE=1 SV=2	Q5HYI7	29	34	Q5HYI7	28.4299	34	28.4299	34	1.19592	0.8496	0.990185	0.990185
Methionine aminopeptidase 1 OS=Homo sapiens GN=METAP1 PE=1 SV=2	P53582	8	10	P53582	7.84273	10	7.84273	10	1.27507	0.766956	0.990185	0.990185
Methionine--tRNA ligase, cytoplasmic OS=Homo sapiens GN=MARS PE=1 SV=2	P56192	47	56	P56192	46.076	56	46.076	56	1.21538	0.82859	0.990185	0.990185
Methyl-CpG-binding domain protein 1 OS=Homo sapiens GN=MBD1 PE=1 SV=2	Q9UIS9	54	46	Q9UIS9	52.9384	46	52.9384	46	0.868934	0.73207	0.990185	0.990185
Methyl-CpG-binding domain protein 2 OS=Homo sapiens GN=MBD2 PE=1 SV=1	Q9UBB5	2	4	Q9UBB5	1.96068	4	1.96068	4	2.04011	0.280501	0.787286	0.787286
Methyl-CpG-binding domain protein 3 OS=Homo sapiens GN=MBD3 PE=1 SV=1	O95983	15	23	O95983	14.7051	23	14.7051	23	1.56408	0.524359	0.990185	0.990185
Methyl-CpG-binding domain protein 4 OS=Homo sapiens GN=MBD4 PE=1 SV=1	O95243	7	5	O95243	6.86239	5	6.86239	5	0.72861	0.52495	0.990185	0.990185
Methyl-CpG-binding protein 2 OS=Homo sapiens GN=MECP2 PE=1 SV=1	P51608	4	4	P51608	3.92136	4	3.92136	4	1.02005	0.93997	0.990185	0.990185
Methyltransferase-like protein 17, mitochondrial OS=Homo sapiens GN=METTL17 PE=1 SV=1	Q9H7H0	2	4	Q9H7H0	1.96068	4	1.96068	4	2.04011	0.280501	0.787286	0.787286
MHC class II regulatory factor RFX1 OS=Homo sapiens GN=RFX1 PE=1 SV=2	P22670	9	18	P22670	8.82307	18	8.82307	18	2.04011	0.280501	0.787286	0.787286
Microfibrillar-associated protein 1 OS=Homo sapiens GN=MFAP1 PE=1 SV=2	P55081	9	10	P55081	8.82307	10	8.82307	10	1.13339	0.920202	0.990185	0.990185
Microsomal glutathione S-transferase 1 OS=Homo sapiens GN=MGST1 PE=1 SV=1	P10620	3	1	P10620	2.94102	1	2.94102	1	0.340018	0.0567606	0.307803	0.307803
Microsomal glutathione S-transferase 2 OS=Homo sapiens GN=MGST2 PE=1 SV=1	Q99735	14	21	Q99735	13.7248	21	13.7248	21	1.53008	0.548485	0.990185	0.990185
Microsomal glutathione S-transferase 3 OS=Homo sapiens GN=MGST3 PE=1 SV=1	O14880	9	10	O14880	8.82307	10	8.82307	10	1.13339	0.920202	0.990185	0.990185
Microspherule protein 1 OS=Homo sapiens GN=MCRS1 PE=1 SV=1	Q96EZ8	7	9	Q96EZ8	6.86239	9	6.86239	9	1.3115	0.731388	0.990185	0.990185
Microtubule-actin cross-linking factor 1, isoforms 1/2/3/5 OS=Homo sapiens GN=MACF1 PE=1 SV=4	Q9UPN3	36	29	Q9UPN3	35.2923	29	35.2923	29	0.82171	0.663237	0.990185	0.990185
Microtubule-actin cross-linking factor 1, isoforms 1/2/3/5 OS=Homo sapiens GN=MACF1 PE=4 SV=1	H3BQK9	1	2	H3BQK9	0.980341	2	0.980341	2	2.04011	0.280501	0.787286	0.787286
Microtubule-associated protein 1B OS=Homo sapiens GN=MAP1B PE=1 SV=2	P46821	3	5	P46821	2.94102	5	2.94102	5	1.70009	0.438032	0.990185	0.990185
Microtubule-associated protein RP/EB family member 1 OS=Homo sapiens GN=MAPRE1 PE=1 SV=3	Q15691	1	2	Q15691	0.980341	2	0.980341	2	2.04011	0.280501	0.787286	0.787286
Midasin OS=Homo sapiens GN=MDN1 PE=1 SV=2	Q9NU22	1112	1130	Q9NU22	1090.14	1130	1090.14	1130	1.03657	0.961268	0.995135	0.995135
Midkine OS=Homo sapiens GN=MDK PE=1 SV=1	P21741	3	4	P21741	2.94102	4	2.94102	4	1.36007	0.68632	0.990185	0.990185
Migration and invasion-inhibitory protein OS=Homo sapiens GN=MIIP PE=1 SV=3	Q5JXC2	1	2	Q5JXC2	0.980341	2	0.980341	2	2.04011	0.280501	0.787286	0.787286
Mimitin, mitochondrial OS=Homo sapiens GN=NDUFAF2 PE=1 SV=1	Q8N183	1	3	Q8N183	0.980341	3	0.980341	3	3.06016	0.0793391	0.389927	0.389927
Minor histocompatibility antigen H13 OS=Homo sapiens GN=HM13 PE=1 SV=1	Q8TCT9	7	2	Q8TCT9	6.86239	2	6.86239	2	0.291444	0.0306257	0.191834	0.191834
Mis18-binding protein 1 OS=Homo sapiens GN=MIS18BP1 PE=1 SV=1	Q6P0N0	19	19	Q6P0N0	18.6265	19	18.6265	19	1.02005	0.93997	0.990185	0.990185
Mitochondrial 2-oxoglutarate/malate carrier protein OS=Homo sapiens GN=SLC25A11 PE=1 SV=3	Q02978	37	27	Q02978	36.2726	27	36.2726	27	0.744363	0.548436	0.990185	0.990185
Mitochondrial cardiolipin hydrolase OS=Homo sapiens GN=PLD6 PE=1 SV=1	Q8N2A8	3	4	Q8N2A8	2.94102	4	2.94102	4	1.36007	0.68632	0.990185	0.990185
Mitochondrial carnitine/acylcarnitine carrier protein OS=Homo sapiens GN=SLC25A20 PE=1 SV=1	O43772	5	1	O43772	4.9017	1	4.9017	1	0.204011	0.00585169	0.0674192	0.0674192
Mitochondrial carrier homolog 1 OS=Homo sapiens GN=MTCH1 PE=1 SV=1	Q9NZJ7	35	26	Q9NZJ7	34.3119	26	34.3119	26	0.757754	0.568401	0.990185	0.990185
Mitochondrial carrier homolog 2 (Fragment) OS=Homo sapiens GN=MTCH2 PE=3 SV=1	E9PIE4	4	2	E9PIE4	3.92136	2	3.92136	2	0.510027	0.218768	0.761141	0.761141
Mitochondrial carrier homolog 2 OS=Homo sapiens GN=MTCH2 PE=1 SV=1	Q9Y6C9	47	31	Q9Y6C9	46.076	31	46.076	31	0.672801	0.442213	0.990185	0.990185
Mitochondrial dicarboxylate carrier OS=Homo sapiens GN=SLC25A10 PE=1 SV=2	Q9UBX3	3	7	Q9UBX3	2.94102	7	2.94102	7	2.38012	0.181567	0.759555	0.759555
Mitochondrial fission 1 protein OS=Homo sapiens GN=FIS1 PE=1 SV=2	Q9Y3D6	3	4	Q9Y3D6	2.94102	4	2.94102	4	1.36007	0.68632	0.990185	0.990185
Mitochondrial fission process protein 1 OS=Homo sapiens GN=MTFP1 PE=1 SV=1	Q9UDX5	6	3	Q9UDX5	5.88204	3	5.88204	3	0.510027	0.218768	0.761141	0.761141
Mitochondrial fission regulator 1 OS=Homo sapiens GN=MTFR1 PE=1 SV=2	Q15390	4	5	Q15390	3.92136	5	3.92136	5	1.27507	0.766956	0.990185	0.990185
Mitochondrial import inner membrane translocase subunit Tim13 OS=Homo sapiens GN=TIMM13 PE=1 SV=1	Q9Y5L4	6	6	Q9Y5L4	5.88204	6	5.88204	6	1.02005	0.93997	0.990185	0.990185
Mitochondrial import inner membrane translocase subunit TIM14 OS=Homo sapiens GN=DNAJC19 PE=1 SV=3	Q96DA6	1	3	Q96DA6	0.980341	3	0.980341	3	3.06016	0.0793391	0.389927	0.389927
Mitochondrial import inner membrane translocase subunit TIM16 OS=Homo sapiens GN=PAM16 PE=1 SV=2	Q9Y3D7	3	4	Q9Y3D7	2.94102	4	2.94102	4	1.36007	0.68632	0.990185	0.990185
Mitochondrial import inner membrane translocase subunit Tim17-A OS=Homo sapiens GN=TIMM17A PE=1 SV=1	Q99595	2		Q99595	1.96068	0	2.46068	0.5	0.203196	0.00573351	0.0674192	0.0674192
Mitochondrial import inner membrane translocase subunit Tim17-B OS=Homo sapiens GN=TIMM17B PE=1 SV=1	O60830	4	8	O60830	3.92136	8	3.92136	8	2.04011	0.280501	0.787286	0.787286
Mitochondrial import inner membrane translocase subunit Tim21 OS=Homo sapiens GN=TIMM21 PE=1 SV=1	Q9BVV7	14	6	Q9BVV7	13.7248	6	13.7248	6	0.437166	0.13713	0.619379	0.619379
Mitochondrial import inner membrane translocase subunit Tim23 OS=Homo sapiens GN=TIMM23 PE=1 SV=1	O14925	2	2	O14925	1.96068	2	1.96068	2	1.02005	0.93997	0.990185	0.990185
Mitochondrial import inner membrane translocase subunit TIM44 OS=Homo sapiens GN=TIMM44 PE=1 SV=2	O43615	7	13	O43615	6.86239	13	6.86239	13	1.89439	0.339194	0.918279	0.918279
Mitochondrial import inner membrane translocase subunit TIM50 OS=Homo sapiens GN=TIMM50 PE=1 SV=2	Q3ZCQ8	20	35	Q3ZCQ8	19.6068	35	19.6068	35	1.78509	0.391564	0.975855	0.975855
Mitochondrial import inner membrane translocase subunit Tim8 A OS=Homo sapiens GN=TIMM8A PE=1 SV=1	O60220	1	3	O60220	0.980341	3	0.980341	3	3.06016	0.0793391	0.389927	0.389927
Mitochondrial import inner membrane translocase subunit Tim8 B OS=Homo sapiens GN=TIMM8B PE=1 SV=1	Q9Y5J9	2	1	Q9Y5J9	1.96068	1	1.96068	1	0.510027	0.218768	0.761141	0.761141
Mitochondrial import inner membrane translocase subunit Tim9 OS=Homo sapiens GN=TIMM9 PE=1 SV=1	Q9Y5J7	2	4	Q9Y5J7	1.96068	4	1.96068	4	2.04011	0.280501	0.787286	0.787286
Mitochondrial import receptor subunit TOM20 homolog OS=Homo sapiens GN=TOMM20 PE=1 SV=1	Q15388	37	17	Q15388	36.2726	17	36.2726	17	0.468673	0.170485	0.734171	0.734171
Mitochondrial import receptor subunit TOM22 homolog OS=Homo sapiens GN=TOMM22 PE=1 SV=3	Q9NS69	105	93	Q9NS69	102.936	93	102.936	93	0.903476	0.781438	0.990185	0.990185
Mitochondrial import receptor subunit TOM40 homolog OS=Homo sapiens GN=TOMM40 PE=1 SV=1	O96008	244	146	O96008	239.203	146	239.203	146	0.61036	0.352012	0.931395	0.931395
Mitochondrial import receptor subunit TOM40B OS=Homo sapiens GN=TOMM40L PE=2 SV=1	Q969M1	1	4	Q969M1	0.980341	4	0.980341	4	4.08021	0.0255031	0.162351	0.162351
Mitochondrial import receptor subunit TOM5 homolog OS=Homo sapiens GN=TOMM5 PE=1 SV=1	Q8N4H5	7	7	Q8N4H5	6.86239	7	6.86239	7	1.02005	0.93997	0.990185	0.990185
Mitochondrial import receptor subunit TOM6 homolog OS=Homo sapiens GN=TOMM6 PE=1 SV=1	Q96B49	3	5	Q96B49	2.94102	5	2.94102	5	1.70009	0.438032	0.990185	0.990185
Mitochondrial import receptor subunit TOM7 homolog OS=Homo sapiens GN=TOMM7 PE=1 SV=1	Q9P0U1	3	7	Q9P0U1	2.94102	7	2.94102	7	2.38012	0.181567	0.759555	0.759555
Mitochondrial import receptor subunit TOM70 OS=Homo sapiens GN=TOMM70A PE=1 SV=1	O94826	11	4	O94826	10.7837	4	10.7837	4	0.370929	0.0783698	0.389927	0.389927
Mitochondrial inner membrane organizing system protein 1 OS=Homo sapiens GN=MINOS1 PE=1 SV=1	Q5TGZ0	5	5	Q5TGZ0	4.9017	5	4.9017	5	1.02005	0.93997	0.990185	0.990185
Mitochondrial inner membrane protease ATP23 homolog OS=Homo sapiens GN=XRCC6BP1 PE=1 SV=3	Q9Y6H3	2	1	Q9Y6H3	1.96068	1	1.96068	1	0.510027	0.218768	0.761141	0.761141
Mitochondrial inner membrane protein OS=Homo sapiens GN=IMMT PE=1 SV=1	Q16891	454	468	Q16891	445.075	468	445.075	468	1.05151	0.980277	0.997016	0.997016
Mitochondrial inner membrane protein OS=Homo sapiens GN=IMMT PE=4 SV=1	C9J406	2	3	C9J406	1.96068	3	1.96068	3	1.53008	0.548485	0.990185	0.990185
Mitochondrial inner membrane protein OXA1L OS=Homo sapiens GN=OXA1L PE=1 SV=3	Q15070	2	3	Q15070	1.96068	3	1.96068	3	1.53008	0.548485	0.990185	0.990185
Mitochondrial ornithine transporter 1 OS=Homo sapiens GN=SLC25A15 PE=1 SV=1	Q9Y619	3	2	Q9Y619	2.94102	2	2.94102	2	0.680036	0.452864	0.990185	0.990185
Mitochondrial Rho GTPase 1 OS=Homo sapiens GN=RHOT1 PE=1 SV=2	Q8IXI2	3	2	Q8IXI2	2.94102	2	2.94102	2	0.680036	0.452864	0.990185	0.990185
Mitochondrial Rho GTPase 2 OS=Homo sapiens GN=RHOT2 PE=1 SV=2	Q8IXI1	4	5	Q8IXI1	3.92136	5	3.92136	5	1.27507	0.766956	0.990185	0.990185
Mitochondrial ribonuclease P protein 1 OS=Homo sapiens GN=TRMT10C PE=1 SV=2	Q7L0Y3	12	17	Q7L0Y3	11.7641	17	11.7641	17	1.44508	0.613679	0.990185	0.990185
Mitochondrial ribonuclease P protein 3 OS=Homo sapiens GN=KIAA0391 PE=1 SV=2	O15091	4	4	O15091	3.92136	4	3.92136	4	1.02005	0.93997	0.990185	0.990185
Mitochondrial thiamine pyrophosphate carrier OS=Homo sapiens GN=SLC25A19 PE=1 SV=1	Q9HC21	5	5	Q9HC21	4.9017	5	4.9017	5	1.02005	0.93997	0.990185	0.990185
Mitochondrial ubiquitin ligase activator of NFKB 1 OS=Homo sapiens GN=MUL1 PE=1 SV=1	Q969V5	6	5	Q969V5	5.88204	5	5.88204	5	0.850045	0.704701	0.990185	0.990185
Mitochondrial-processing peptidase subunit beta OS=Homo sapiens GN=PMPCB PE=1 SV=2	O75439	5	4	O75439	4.9017	4	4.9017	4	0.816043	0.654893	0.990185	0.990185
Mitotic checkpoint protein BUB3 OS=Homo sapiens GN=BUB3 PE=1 SV=1	O43684	46	37	O43684	45.0957	37	45.0957	37	0.820478	0.661425	0.990185	0.990185
Mitotic checkpoint serine/threonine-protein kinase BUB1 OS=Homo sapiens GN=BUB1 PE=1 SV=1	O43683		5	O43683	0	5	0.5	5.5	11	0.000102102	0.00689975	0.00689975
Mitotic spindle assembly checkpoint protein MAD1 OS=Homo sapiens GN=MAD1L1 PE=1 SV=2	Q9Y6D9	72	48	Q9Y6D9	70.5845	48	70.5845	48	0.680036	0.452864	0.990185	0.990185
Mitotic spindle assembly checkpoint protein MAD2A OS=Homo sapiens GN=MAD2L1 PE=1 SV=1	Q13257	20	22	Q13257	19.6068	22	19.6068	22	1.12206	0.933502	0.990185	0.990185
Mitotic-spindle organizing protein 2A OS=Homo sapiens GN=MZT2A PE=1 SV=2	Q6P582	5	4	Q6P582	4.9017	4	4.9017	4	0.816043	0.654893	0.990185	0.990185
MKI67 FHA domain-interacting nucleolar phosphoprotein OS=Homo sapiens GN=NIFK PE=1 SV=1	Q9BYG3	260	201	Q9BYG3	254.889	201	254.889	201	0.78858	0.614266	0.990185	0.990185
MMS19 nucleotide excision repair protein homolog OS=Homo sapiens GN=MMS19 PE=1 SV=2	Q96T76		3	Q96T76	0	3	0.5	3.5	7	0.00173196	0.0323729	0.0323729
MOB kinase activator 1A OS=Homo sapiens GN=MOB1A PE=1 SV=4	Q9H8S9	2	1	Q9H8S9	1.96068	1	1.96068	1	0.510027	0.218768	0.761141	0.761141
MOB-like protein phocein OS=Homo sapiens GN=MOB4 PE=1 SV=1	Q9Y3A3		3	Q9Y3A3	0	3	0.5	3.5	7	0.00173196	0.0323729	0.0323729
Molybdate-anion transporter OS=Homo sapiens GN=MFSD5 PE=1 SV=2	Q6N075	6	2	Q6N075	5.88204	2	5.88204	2	0.340018	0.0567606	0.307803	0.307803
Monocarboxylate transporter 10 OS=Homo sapiens GN=SLC16A10 PE=1 SV=1	Q8TF71	10	6	Q8TF71	9.80341	6	9.80341	6	0.612032	0.354375	0.931395	0.931395
Monofunctional C1-tetrahydrofolate synthase, mitochondrial OS=Homo sapiens GN=MTHFD1L PE=1 SV=1	Q6UB35	1	3	Q6UB35	0.980341	3	0.980341	3	3.06016	0.0793391	0.389927	0.389927
MORC family CW-type zinc finger protein 2 OS=Homo sapiens GN=MORC2 PE=1 SV=2	Q9Y6X9		2	Q9Y6X9	0	2	0.5	2.5	5	0.0101028	0.0747393	0.0747393
MORF4 family-associated protein 1 OS=Homo sapiens GN=MRFAP1 PE=1 SV=1	Q9Y605	4	3	Q9Y605	3.92136	3	3.92136	3	0.76504	0.579258	0.990185	0.990185
Mortality factor 4-like protein 1 OS=Homo sapiens GN=MORF4L1 PE=1 SV=2	Q9UBU8	5	7	Q9UBU8	4.9017	7	4.9017	7	1.42807	0.627593	0.990185	0.990185
Mortality factor 4-like protein 2 OS=Homo sapiens GN=MORF4L2 PE=1 SV=1	Q15014	2	3	Q15014	1.96068	3	1.96068	3	1.53008	0.548485	0.990185	0.990185
MOSC domain-containing protein 1, mitochondrial OS=Homo sapiens GN=MARC1 PE=1 SV=1	Q5VT66	8	5	Q5VT66	7.84273	5	7.84273	5	0.637533	0.390813	0.975855	0.975855
MOSC domain-containing protein 2, mitochondrial OS=Homo sapiens GN=MARC2 PE=1 SV=1	Q969Z3	3		Q969Z3	2.94102	0	3.44102	0.5	0.145306	0.000896413	0.0256097	0.0256097
Motile sperm domain-containing protein 1 OS=Homo sapiens GN=MOSPD1 PE=2 SV=1	Q9UJG1	6	5	Q9UJG1	5.88204	5	5.88204	5	0.850045	0.704701	0.990185	0.990185
M-phase phosphoprotein 6 OS=Homo sapiens GN=MPHOSPH6 PE=1 SV=2	Q99547	3		Q99547	2.94102	0	3.44102	0.5	0.145306	0.000896413	0.0256097	0.0256097
M-phase phosphoprotein 8 OS=Homo sapiens GN=MPHOSPH8 PE=1 SV=2	Q99549	22	28	Q99549	21.5675	28	21.5675	28	1.29825	0.744144	0.990185	0.990185
MPN domain-containing protein OS=Homo sapiens GN=MPND PE=1 SV=1	Q8N594	4	4	Q8N594	3.92136	4	3.92136	4	1.02005	0.93997	0.990185	0.990185
Mpv17-like protein 2 OS=Homo sapiens GN=MPV17L2 PE=1 SV=2	Q567V2	5	4	Q567V2	4.9017	4	4.9017	4	0.816043	0.654893	0.990185	0.990185
mRNA export factor OS=Homo sapiens GN=RAE1 PE=1 SV=1	P78406	201	155	P78406	197.048	155	197.048	155	0.786608	0.61134	0.990185	0.990185
mRNA turnover protein 4 homolog OS=Homo sapiens GN=MRTO4 PE=1 SV=2	Q9UKD2	113	92	Q9UKD2	110.779	92	110.779	92	0.830486	0.676128	0.990185	0.990185
Msx2-interacting protein OS=Homo sapiens GN=SPEN PE=1 SV=1	Q96T58	143	147	Q96T58	140.189	147	140.189	147	1.04859	0.976579	0.996812	0.996812
mTERF domain-containing protein 2 OS=Homo sapiens GN=MTERFD2 PE=1 SV=3	Q7Z6M4	1	2	Q7Z6M4	0.980341	2	0.980341	2	2.04011	0.280501	0.787286	0.787286
Mucolipin-3 OS=Homo sapiens GN=MCOLN3 PE=1 SV=1	Q8TDD5	2	3	Q8TDD5	1.96068	3	1.96068	3	1.53008	0.548485	0.990185	0.990185
Multidrug resistance-associated protein 1 OS=Homo sapiens GN=ABCC1 PE=1 SV=3	P33527	4		P33527	3.92136	0	4.42136	0.5	0.113087	0.000184975	0.00916184	0.00916184
Multifunctional protein ADE2 OS=Homo sapiens GN=PAICS PE=1 SV=3	P22234	1	5	P22234	0.980341	5	0.980341	5	5.10027	0.00917772	0.0747393	0.0747393
Multiple myeloma tumor-associated protein 2 OS=Homo sapiens GN=MMTAG2 PE=1 SV=1	Q9BU76	32	28	Q9BU76	31.3709	28	31.3709	28	0.892547	0.765919	0.990185	0.990185
Multiple PDZ domain protein OS=Homo sapiens GN=MPDZ PE=1 SV=2	O75970	13	8	O75970	12.7444	8	12.7444	8	0.627725	0.376714	0.9697	0.9697
Muscleblind-like protein 1 OS=Homo sapiens GN=MBNL1 PE=1 SV=2	Q9NR56	4	2	Q9NR56	3.92136	2	3.92136	2	0.510027	0.218768	0.761141	0.761141
Myb/SANT-like DNA-binding domain-containing protein 4 OS=Homo sapiens GN=MSANTD4 PE=1 SV=1	Q8NCY6	2	4	Q8NCY6	1.96068	4	1.96068	4	2.04011	0.280501	0.787286	0.787286
Myb-binding protein 1A OS=Homo sapiens GN=MYBBP1A PE=1 SV=2	Q9BQG0	1588	1763	Q9BQG0	1556.78	1763	1556.78	1763	1.13246	0.921285	0.990185	0.990185
Myb-related protein B OS=Homo sapiens GN=MYBL2 PE=1 SV=1	P10244	4	5	P10244	3.92136	5	3.92136	5	1.27507	0.766956	0.990185	0.990185
Myb-related transcription factor, partner of profilin OS=Homo sapiens GN=MYPOP PE=2 SV=2	Q86VE0	2	3	Q86VE0	1.96068	3	1.96068	3	1.53008	0.548485	0.990185	0.990185
Myc proto-oncogene protein OS=Homo sapiens GN=MYC PE=1 SV=1	P01106	5	4	P01106	4.9017	4	4.9017	4	0.816043	0.654893	0.990185	0.990185
MYC-associated zinc finger protein (Purine-binding transcription factor), isoform CRA_e OS=Homo sapiens GN=MAZ PE=4 SV=1	I3L0M3		3	I3L0M3	0	3	0.5	3.5	7	0.00173196	0.0323729	0.0323729
Mycophenolic acid acyl-glucuronide esterase, mitochondrial OS=Homo sapiens GN=ABHD10 PE=1 SV=1	Q9NUJ1		2	Q9NUJ1	0	2	0.5	2.5	5	0.0101028	0.0747393	0.0747393
Myelin expression factor 2 OS=Homo sapiens GN=MYEF2 PE=1 SV=3	Q9P2K5		2	Q9P2K5	0	2	0.5	2.5	5	0.0101028	0.0747393	0.0747393
Myeloid leukemia factor 2 OS=Homo sapiens GN=MLF2 PE=1 SV=1	Q15773	4	4	Q15773	3.92136	4	3.92136	4	1.02005	0.93997	0.990185	0.990185
Myeloid-associated differentiation marker OS=Homo sapiens GN=MYADM PE=1 SV=2	Q96S97	12	13	Q96S97	11.7641	13	11.7641	13	1.10506	0.95374	0.994783	0.994783
Myosin light chain 6B OS=Homo sapiens GN=MYL6B PE=1 SV=1	P14649	14	9	P14649	13.7248	9	13.7248	9	0.655749	0.417238	0.990185	0.990185
Myosin light polypeptide 6 OS=Homo sapiens GN=MYL6 PE=1 SV=2	P60660	14	18	P60660	13.7248	18	13.7248	18	1.3115	0.731388	0.990185	0.990185
Myosin phosphatase Rho-interacting protein OS=Homo sapiens GN=MPRIP PE=1 SV=3	Q6WCQ1	68	41	Q6WCQ1	66.6632	41	66.6632	41	0.615032	0.358623	0.941855	0.941855
Myosin regulatory light chain 12A OS=Homo sapiens GN=MYL12A PE=1 SV=2	P19105	33	33	P19105	32.3512	33	32.3512	33	1.02005	0.93997	0.990185	0.990185
Myosin-10 OS=Homo sapiens GN=MYH10 PE=1 SV=3	P35580	593	509	P35580	581.342	509	581.342	509	0.87556	0.74161	0.990185	0.990185
Myosin-11 OS=Homo sapiens GN=MYH11 PE=1 SV=3	P35749	26	23	P35749	25.4889	23	25.4889	23	0.902355	0.779851	0.990185	0.990185
Myosin-14 OS=Homo sapiens GN=MYH14 PE=1 SV=2	Q7Z406	15	11	Q7Z406	14.7051	11	14.7051	11	0.748039	0.553917	0.990185	0.990185
Myosin-9 OS=Homo sapiens GN=MYH9 PE=1 SV=4	P35579	187	173	P35579	183.324	173	183.324	173	0.943686	0.837635	0.990185	0.990185
Myotubularin-related protein 2 OS=Homo sapiens GN=MTMR2 PE=1 SV=4	Q13614		3	Q13614	0	3	0.5	3.5	7	0.00173196	0.0323729	0.0323729
N-acetyllactosaminide beta-1,3-N-acetylglucosaminyltransferase OS=Homo sapiens GN=B3GNT1 PE=1 SV=1	O43505	2	5	O43505	1.96068	5	1.96068	5	2.55013	0.146819	0.642492	0.642492
N-acetyltransferase 10 OS=Homo sapiens GN=NAT10 PE=1 SV=2	Q9H0A0	1080	1147	Q9H0A0	1058.77	1147	1058.77	1147	1.08333	0.980101	0.997016	0.997016
N-acetyltransferase 14 OS=Homo sapiens GN=NAT14 PE=1 SV=1	Q8WUY8	6	5	Q8WUY8	5.88204	5	5.88204	5	0.850045	0.704701	0.990185	0.990185
N-acetyltransferase ESCO2 OS=Homo sapiens GN=ESCO2 PE=1 SV=1	Q56NI9	5	2	Q56NI9	4.9017	2	4.9017	2	0.408021	0.109271	0.509257	0.509257
NACHT, LRR and PYD domains-containing protein 8 OS=Homo sapiens GN=NLRP8 PE=2 SV=2	Q86W28	13	7	Q86W28	12.7444	7	12.7444	7	0.54926	0.268564	0.787286	0.787286
N-acylneuraminate cytidylyltransferase OS=Homo sapiens GN=CMAS PE=1 SV=2	Q8NFW8	17	28	Q8NFW8	16.6658	28	16.6658	28	1.68009	0.449764	0.990185	0.990185
NAD-dependent protein deacetylase sirtuin-3, mitochondrial OS=Homo sapiens GN=SIRT3 PE=1 SV=2	Q9NTG7	2		Q9NTG7	1.96068	0	2.46068	0.5	0.203196	0.00573351	0.0674192	0.0674192
NADH dehydrogenase [ubiquinone] 1 alpha subcomplex assembly factor 3 OS=Homo sapiens GN=NDUFAF3 PE=1 SV=1	Q9BU61	2	4	Q9BU61	1.96068	4	1.96068	4	2.04011	0.280501	0.787286	0.787286
NADH dehydrogenase [ubiquinone] 1 alpha subcomplex assembly factor 4 OS=Homo sapiens GN=NDUFAF4 PE=1 SV=1	Q9P032	8	7	Q9P032	7.84273	7	7.84273	7	0.892547	0.765919	0.990185	0.990185
NADH dehydrogenase [ubiquinone] 1 alpha subcomplex subunit 10, mitochondrial OS=Homo sapiens GN=NDUFA10 PE=1 SV=1	O95299	33	30	O95299	32.3512	30	32.3512	30	0.927321	0.814941	0.990185	0.990185
NADH dehydrogenase [ubiquinone] 1 alpha subcomplex subunit 11 OS=Homo sapiens GN=NDUFA11 PE=1 SV=3	Q86Y39	10	16	Q86Y39	9.80341	16	9.80341	16	1.63209	0.479239	0.990185	0.990185
NADH dehydrogenase [ubiquinone] 1 alpha subcomplex subunit 12 OS=Homo sapiens GN=NDUFA12 PE=1 SV=1	Q9UI09	15	11	Q9UI09	14.7051	11	14.7051	11	0.748039	0.553917	0.990185	0.990185
NADH dehydrogenase [ubiquinone] 1 alpha subcomplex subunit 13 OS=Homo sapiens GN=NDUFA13 PE=1 SV=3	Q9P0J0	21	15	Q9P0J0	20.5872	15	20.5872	15	0.72861	0.52495	0.990185	0.990185
NADH dehydrogenase [ubiquinone] 1 alpha subcomplex subunit 2 OS=Homo sapiens GN=NDUFA2 PE=1 SV=3	O43678	12	11	O43678	11.7641	11	11.7641	11	0.935049	0.825689	0.990185	0.990185
NADH dehydrogenase [ubiquinone] 1 alpha subcomplex subunit 3 OS=Homo sapiens GN=NDUFA3 PE=1 SV=1	O95167	5	4	O95167	4.9017	4	4.9017	4	0.816043	0.654893	0.990185	0.990185
NADH dehydrogenase [ubiquinone] 1 alpha subcomplex subunit 4 OS=Homo sapiens GN=NDUFA4 PE=1 SV=1	O00483	15	11	O00483	14.7051	11	14.7051	11	0.748039	0.553917	0.990185	0.990185
NADH dehydrogenase [ubiquinone] 1 alpha subcomplex subunit 5 OS=Homo sapiens GN=NDUFA5 PE=1 SV=3	Q16718	10	15	Q16718	9.80341	15	9.80341	15	1.53008	0.548485	0.990185	0.990185
NADH dehydrogenase [ubiquinone] 1 alpha subcomplex subunit 6 OS=Homo sapiens GN=NDUFA6 PE=1 SV=3	P56556	1	2	P56556	0.980341	2	0.980341	2	2.04011	0.280501	0.787286	0.787286
NADH dehydrogenase [ubiquinone] 1 alpha subcomplex subunit 7 OS=Homo sapiens GN=NDUFA7 PE=1 SV=3	O95182	3	1	O95182	2.94102	1	2.94102	1	0.340018	0.0567606	0.307803	0.307803
NADH dehydrogenase [ubiquinone] 1 alpha subcomplex subunit 8 OS=Homo sapiens GN=NDUFA8 PE=1 SV=3	P51970	20	17	P51970	19.6068	17	19.6068	17	0.867045	0.729344	0.990185	0.990185
NADH dehydrogenase [ubiquinone] 1 alpha subcomplex subunit 9, mitochondrial OS=Homo sapiens GN=NDUFA9 PE=1 SV=2	Q16795	53	67	Q16795	51.9581	67	51.9581	67	1.2895	0.752679	0.990185	0.990185
NADH dehydrogenase [ubiquinone] 1 beta subcomplex subunit 1 OS=Homo sapiens GN=NDUFB1 PE=1 SV=1	O75438	10	6	O75438	9.80341	6	9.80341	6	0.612032	0.354375	0.931395	0.931395
NADH dehydrogenase [ubiquinone] 1 beta subcomplex subunit 10 OS=Homo sapiens GN=NDUFB10 PE=1 SV=3	O96000	53	34	O96000	51.9581	34	51.9581	34	0.654374	0.415234	0.990185	0.990185
NADH dehydrogenase [ubiquinone] 1 beta subcomplex subunit 11, mitochondrial OS=Homo sapiens GN=NDUFB11 PE=1 SV=1	Q9NX14	12	9	Q9NX14	11.7641	9	11.7641	9	0.76504	0.579258	0.990185	0.990185
NADH dehydrogenase [ubiquinone] 1 beta subcomplex subunit 3 OS=Homo sapiens GN=NDUFB3 PE=1 SV=3	O43676	7	2	O43676	6.86239	2	6.86239	2	0.291444	0.0306257	0.191834	0.191834
NADH dehydrogenase [ubiquinone] 1 beta subcomplex subunit 4 OS=Homo sapiens GN=NDUFB4 PE=1 SV=3	O95168	9	6	O95168	8.82307	6	8.82307	6	0.680036	0.452864	0.990185	0.990185
NADH dehydrogenase [ubiquinone] 1 beta subcomplex subunit 5, mitochondrial OS=Homo sapiens GN=NDUFB5 PE=1 SV=1	O43674	3	2	O43674	2.94102	2	2.94102	2	0.680036	0.452864	0.990185	0.990185
NADH dehydrogenase [ubiquinone] 1 beta subcomplex subunit 6 OS=Homo sapiens GN=NDUFB6 PE=1 SV=3	O95139	13	9	O95139	12.7444	9	12.7444	9	0.706191	0.491586	0.990185	0.990185
NADH dehydrogenase [ubiquinone] 1 beta subcomplex subunit 7 OS=Homo sapiens GN=NDUFB7 PE=1 SV=4	P17568	30	26	P17568	29.4102	26	29.4102	26	0.884046	0.753782	0.990185	0.990185
NADH dehydrogenase [ubiquinone] 1 beta subcomplex subunit 8, mitochondrial OS=Homo sapiens GN=NDUFB8 PE=1 SV=1	O95169	19	15	O95169	18.6265	15	18.6265	15	0.805305	0.639044	0.990185	0.990185
NADH dehydrogenase [ubiquinone] 1 beta subcomplex subunit 9 OS=Homo sapiens GN=NDUFB9 PE=1 SV=3	Q9Y6M9	27	23	Q9Y6M9	26.4692	23	26.4692	23	0.868934	0.73207	0.990185	0.990185
NADH dehydrogenase [ubiquinone] 1 subunit C2 OS=Homo sapiens GN=NDUFC2 PE=1 SV=1	O95298	4	1	O95298	3.92136	1	3.92136	1	0.255013	0.0171111	0.11541	0.11541
NADH dehydrogenase [ubiquinone] flavoprotein 1, mitochondrial OS=Homo sapiens GN=NDUFV1 PE=1 SV=4	P49821	59	50	P49821	57.8401	50	57.8401	50	0.864452	0.725597	0.990185	0.990185
NADH dehydrogenase [ubiquinone] flavoprotein 2, mitochondrial OS=Homo sapiens GN=NDUFV2 PE=1 SV=2	P19404	22	20	P19404	21.5675	20	21.5675	20	0.927321	0.814941	0.990185	0.990185
NADH dehydrogenase [ubiquinone] flavoprotein 3, mitochondrial OS=Homo sapiens GN=NDUFV3 PE=1 SV=2	P56181	2	2	P56181	1.96068	2	1.96068	2	1.02005	0.93997	0.990185	0.990185
NADH dehydrogenase [ubiquinone] iron-sulfur protein 2, mitochondrial OS=Homo sapiens GN=NDUFS2 PE=1 SV=2	O75306	48	34	O75306	47.0564	34	47.0564	34	0.722538	0.515904	0.990185	0.990185
NADH dehydrogenase [ubiquinone] iron-sulfur protein 3, mitochondrial OS=Homo sapiens GN=NDUFS3 PE=1 SV=1	O75489	73	70	O75489	71.5649	70	71.5649	70	0.978133	0.88455	0.990185	0.990185
NADH dehydrogenase [ubiquinone] iron-sulfur protein 4, mitochondrial OS=Homo sapiens GN=NDUFS4 PE=1 SV=1	O43181	11	6	O43181	10.7837	6	10.7837	6	0.556393	0.277973	0.787286	0.787286
NADH dehydrogenase [ubiquinone] iron-sulfur protein 5 OS=Homo sapiens GN=NDUFS5 PE=1 SV=3	O43920	6	7	O43920	5.88204	7	5.88204	7	1.19006	0.856019	0.990185	0.990185
NADH dehydrogenase [ubiquinone] iron-sulfur protein 6, mitochondrial OS=Homo sapiens GN=NDUFS6 PE=1 SV=1	O75380	6	6	O75380	5.88204	6	5.88204	6	1.02005	0.93997	0.990185	0.990185
NADH dehydrogenase [ubiquinone] iron-sulfur protein 7, mitochondrial OS=Homo sapiens GN=NDUFS7 PE=1 SV=3	O75251	23	16	O75251	22.5478	16	22.5478	16	0.709602	0.496656	0.990185	0.990185
NADH dehydrogenase [ubiquinone] iron-sulfur protein 8, mitochondrial OS=Homo sapiens GN=NDUFS8 PE=1 SV=1	O00217	25	27	O00217	24.5085	27	24.5085	27	1.10166	0.957829	0.994783	0.994783
NADH-cytochrome b5 reductase 1 OS=Homo sapiens GN=CYB5R1 PE=1 SV=1	Q9UHQ9	1	2	Q9UHQ9	0.980341	2	0.980341	2	2.04011	0.280501	0.787286	0.787286
NADH-cytochrome b5 reductase 3 OS=Homo sapiens GN=CYB5R3 PE=1 SV=3	P00387	2		P00387	1.96068	0	2.46068	0.5	0.203196	0.00573351	0.0674192	0.0674192
NADH-ubiquinone oxidoreductase 75 kDa subunit, mitochondrial OS=Homo sapiens GN=NDUFS1 PE=1 SV=3	P28331	197	145	P28331	193.127	145	193.127	145	0.750801	0.558035	0.990185	0.990185
NADH-ubiquinone oxidoreductase chain 1 OS=Homo sapiens GN=MT-ND1 PE=1 SV=1	P03886	11	12	P03886	10.7837	12	10.7837	12	1.11279	0.944498	0.992514	0.992514
NADH-ubiquinone oxidoreductase chain 2 OS=Homo sapiens GN=MT-ND2 PE=1 SV=2	P03891	6	17	P03891	5.88204	17	5.88204	17	2.89015	0.0970491	0.468448	0.468448
NADH-ubiquinone oxidoreductase chain 3 OS=Homo sapiens GN=MT-ND3 PE=1 SV=1	P03897	4	4	P03897	3.92136	4	3.92136	4	1.02005	0.93997	0.990185	0.990185
NADH-ubiquinone oxidoreductase chain 4 OS=Homo sapiens GN=MT-ND4 PE=1 SV=1	P03905	3	1	P03905	2.94102	1	2.94102	1	0.340018	0.0567606	0.307803	0.307803
NADH-ubiquinone oxidoreductase chain 5 OS=Homo sapiens GN=MT-ND5 PE=1 SV=2	P03915	7	5	P03915	6.86239	5	6.86239	5	0.72861	0.52495	0.990185	0.990185
NADH-ubiquinone oxidoreductase chain 6 OS=Homo sapiens GN=MT-ND6 PE=1 SV=2	P03923	2	1	P03923	1.96068	1	1.96068	1	0.510027	0.218768	0.761141	0.761141
N-alpha-acetyltransferase 38, NatC auxiliary subunit OS=Homo sapiens GN=NAA38 PE=1 SV=3	O95777		2	O95777	0	2	0.5	2.5	5	0.0101028	0.0747393	0.0747393
N-alpha-acetyltransferase 40 OS=Homo sapiens GN=NAA40 PE=2 SV=1	Q86UY6	49	47	Q86UY6	48.0367	47	48.0367	47	0.978419	0.884934	0.990185	0.990185
Nascent polypeptide-associated complex subunit alpha, muscle-specific form OS=Homo sapiens GN=NACA PE=2 SV=1	E9PAV3	27	22	E9PAV3	26.4692	22	26.4692	22	0.831155	0.677108	0.990185	0.990185
Natural cytotoxicity triggering receptor 3 ligand 1 OS=Homo sapiens GN=NCR3LG1 PE=1 SV=1	Q68D85	3	3	Q68D85	2.94102	3	2.94102	3	1.02005	0.93997	0.990185	0.990185
NEDD4-binding protein 2-like 2 OS=Homo sapiens GN=N4BP2L2 PE=1 SV=1	Q92802	5	5	Q92802	4.9017	5	4.9017	5	1.02005	0.93997	0.990185	0.990185
NEDD8 ultimate buster 1 OS=Homo sapiens GN=NUB1 PE=1 SV=2	Q9Y5A7		3	Q9Y5A7	0	3	0.5	3.5	7	0.00173196	0.0323729	0.0323729
Negative elongation factor A OS=Homo sapiens GN=NELFA PE=1 SV=3	Q9H3P2	2	8	Q9H3P2	1.96068	8	1.96068	8	4.08021	0.0255031	0.162351	0.162351
Negative elongation factor B OS=Homo sapiens GN=NELFB PE=1 SV=1	Q8WX92	1	5	Q8WX92	0.980341	5	0.980341	5	5.10027	0.00917772	0.0747393	0.0747393
Negative elongation factor C/D OS=Homo sapiens GN=NELFCD PE=1 SV=2	Q8IXH7		8	Q8IXH7	0	8	0.5	8.5	17	4.01e-06	0.00117573	0.00117573
Nesprin-1 OS=Homo sapiens GN=SYNE1 PE=1 SV=4	Q8NF91	27	21	Q8NF91	26.4692	21	26.4692	21	0.793375	0.62138	0.990185	0.990185
Nesprin-2 OS=Homo sapiens GN=SYNE2 PE=1 SV=3	Q8WXH0	480	439	Q8WXH0	470.564	439	470.564	439	0.932924	0.822739	0.990185	0.990185
Nesprin-3 OS=Homo sapiens GN=SYNE3 PE=1 SV=2	Q6ZMZ3	6	9	Q6ZMZ3	5.88204	9	5.88204	9	1.53008	0.548485	0.990185	0.990185
Nestin OS=Homo sapiens GN=NES PE=1 SV=2	P48681	57	45	P48681	55.8794	45	55.8794	45	0.805305	0.639044	0.990185	0.990185
Neuferricin OS=Homo sapiens GN=CYB5D2 PE=2 SV=1	Q8WUJ1		3	Q8WUJ1	0	3	0.5	3.5	7	0.00173196	0.0323729	0.0323729
Neurabin-1 OS=Homo sapiens GN=PPP1R9A PE=1 SV=2	Q9ULJ8	1	2	Q9ULJ8	0.980341	2	0.980341	2	2.04011	0.280501	0.787286	0.787286
Neurabin-2 OS=Homo sapiens GN=PPP1R9B PE=1 SV=2	Q96SB3	7	13	Q96SB3	6.86239	13	6.86239	13	1.89439	0.339194	0.918279	0.918279
Neuralized-like protein 4 OS=Homo sapiens GN=NEURL4 PE=1 SV=2	Q96JN8	5	2	Q96JN8	4.9017	2	4.9017	2	0.408021	0.109271	0.509257	0.509257
Neuroblast differentiation-associated protein AHNAK OS=Homo sapiens GN=AHNAK PE=1 SV=2	Q09666	10	7	Q09666	9.80341	7	9.80341	7	0.714037	0.503251	0.990185	0.990185
Neuroblastoma-amplified sequence OS=Homo sapiens GN=NBAS PE=1 SV=2	A2RRP1	1	2	A2RRP1	0.980341	2	0.980341	2	2.04011	0.280501	0.787286	0.787286
Neuroepithelial cell-transforming gene 1 protein OS=Homo sapiens GN=NET1 PE=1 SV=1	Q7Z628		6	Q7Z628	0	6	0.5	6.5	13	3.13e-05	0.00407382	0.00407382
Neurofibromin OS=Homo sapiens GN=NF1 PE=1 SV=2	P21359	5	4	P21359	4.9017	4	4.9017	4	0.816043	0.654893	0.990185	0.990185
Neurofilament light polypeptide OS=Homo sapiens GN=NEFL PE=1 SV=3	P07196	64	55	P07196	62.7418	55	62.7418	55	0.876608	0.743117	0.990185	0.990185
Neurofilament medium polypeptide OS=Homo sapiens GN=NEFM PE=1 SV=3	P07197	300	219	P07197	294.102	219	294.102	219	0.744639	0.548847	0.990185	0.990185
Neuroguidin OS=Homo sapiens GN=NGDN PE=1 SV=1	Q8NEJ9	64	67	Q8NEJ9	62.7418	67	62.7418	67	1.06787	0.999208	0.999747	0.999747
Neutrophil cytosol factor 2 OS=Homo sapiens GN=NCF2 PE=1 SV=2	P19878	2		P19878	1.96068	0	2.46068	0.5	0.203196	0.00573351	0.0674192	0.0674192
Nexilin OS=Homo sapiens GN=NEXN PE=1 SV=1	Q0ZGT2	2	1	Q0ZGT2	1.96068	1	1.96068	1	0.510027	0.218768	0.761141	0.761141
NF-kappa-B inhibitor-like protein 1 OS=Homo sapiens GN=NFKBIL1 PE=1 SV=1	Q9UBC1	4	4	Q9UBC1	3.92136	4	3.92136	4	1.02005	0.93997	0.990185	0.990185
NF-kappa-B-activating protein OS=Homo sapiens GN=NKAP PE=1 SV=1	Q8N5F7	15	17	Q8N5F7	14.7051	17	14.7051	17	1.15606	0.894065	0.990185	0.990185
NF-kappa-B-repressing factor OS=Homo sapiens GN=NKRF PE=1 SV=2	O15226	89	90	O15226	87.2503	90	87.2503	90	1.03151	0.954786	0.994783	0.994783
NF-X1-type zinc finger protein NFXL1 OS=Homo sapiens GN=NFXL1 PE=1 SV=2	Q6ZNB6	5	4	Q6ZNB6	4.9017	4	4.9017	4	0.816043	0.654893	0.990185	0.990185
NHP2-like protein 1 OS=Homo sapiens GN=NHP2L1 PE=1 SV=3	P55769	176	153	P55769	172.54	153	172.54	153	0.886751	0.75765	0.990185	0.990185
Nibrin OS=Homo sapiens GN=NBN PE=1 SV=1	O60934	8	10	O60934	7.84273	10	7.84273	10	1.27507	0.766956	0.990185	0.990185
Nicalin (Fragment) OS=Homo sapiens GN=NCLN PE=4 SV=1	K7ELZ9	1	2	K7ELZ9	0.980341	2	0.980341	2	2.04011	0.280501	0.787286	0.787286
Nicalin OS=Homo sapiens GN=NCLN PE=1 SV=2	Q969V3	59	52	Q969V3	57.8401	52	57.8401	52	0.89903	0.775137	0.990185	0.990185
Nicotinamide mononucleotide adenylyltransferase 1 OS=Homo sapiens GN=NMNAT1 PE=1 SV=1	Q9HAN9	12	11	Q9HAN9	11.7641	11	11.7641	11	0.935049	0.825689	0.990185	0.990185
Nik-related protein kinase OS=Homo sapiens GN=NRK PE=1 SV=2	Q7Z2Y5	4		Q7Z2Y5	3.92136	0	4.42136	0.5	0.113087	0.000184975	0.00916184	0.00916184
Ninein OS=Homo sapiens GN=NIN PE=1 SV=4	Q8N4C6	29	27	Q8N4C6	28.4299	27	28.4299	27	0.949705	0.845918	0.990185	0.990185
Nipped-B-like protein OS=Homo sapiens GN=NIPBL PE=1 SV=2	Q6KC79	188	167	Q6KC79	184.304	167	184.304	167	0.906111	0.785165	0.990185	0.990185
Nitric oxide synthase-interacting protein OS=Homo sapiens GN=NOSIP PE=1 SV=1	Q9Y314	1	6	Q9Y314	0.980341	6	0.980341	6	6.12032	0.00362546	0.0603784	0.0603784
NKAP-like protein OS=Homo sapiens GN=NKAPL PE=2 SV=3	Q5M9Q1	6	5	Q5M9Q1	5.88204	5	5.88204	5	0.850045	0.704701	0.990185	0.990185
NKG2D ligand 2 OS=Homo sapiens GN=ULBP2 PE=1 SV=1	Q9BZM5	4	2	Q9BZM5	3.92136	2	3.92136	2	0.510027	0.218768	0.761141	0.761141
NK-tumor recognition protein OS=Homo sapiens GN=NKTR PE=1 SV=2	P30414	38	48	P30414	37.2529	48	37.2529	48	1.28849	0.753673	0.990185	0.990185
NLR family CARD domain-containing protein 4 OS=Homo sapiens GN=NLRC4 PE=1 SV=2	Q9NPP4	7	4	Q9NPP4	6.86239	4	6.86239	4	0.582888	0.313742	0.861321	0.861321
NLR family member X1 OS=Homo sapiens GN=NLRX1 PE=1 SV=1	Q86UT6	3		Q86UT6	2.94102	0	3.44102	0.5	0.145306	0.000896413	0.0256097	0.0256097
N-lysine methyltransferase SETD8 OS=Homo sapiens GN=SETD8 PE=1 SV=3	Q9NQR1	4	3	Q9NQR1	3.92136	3	3.92136	3	0.76504	0.579258	0.990185	0.990185
Nodal modulator 1 OS=Homo sapiens GN=NOMO1 PE=1 SV=5	Q15155	87	85	Q15155	85.2896	85	85.2896	85	0.996604	0.909202	0.990185	0.990185
Nodal modulator 2 OS=Homo sapiens GN=NOMO2 PE=1 SV=1	Q5JPE7	7	10	Q5JPE7	6.86239	10	6.86239	10	1.45722	0.603923	0.990185	0.990185
Non-canonical poly(A) RNA polymerase PAPD5 OS=Homo sapiens GN=PAPD5 PE=1 SV=2	Q8NDF8	29	18	Q8NDF8	28.4299	18	28.4299	18	0.633137	0.384481	0.975855	0.975855
Non-histone chromosomal protein HMG-14 OS=Homo sapiens GN=HMGN1 PE=1 SV=3	P05114	15	10	P05114	14.7051	10	14.7051	10	0.680036	0.452864	0.990185	0.990185
Non-histone chromosomal protein HMG-17 OS=Homo sapiens GN=HMGN2 PE=1 SV=3	P05204	15	12	P05204	14.7051	12	14.7051	12	0.816043	0.654893	0.990185	0.990185
Non-POU domain-containing octamer-binding protein OS=Homo sapiens GN=NONO PE=1 SV=4	Q15233	114	152	Q15233	111.759	152	111.759	152	1.36007	0.68632	0.990185	0.990185
Non-structural maintenance of chromosomes element 1 homolog OS=Homo sapiens GN=NSMCE1 PE=1 SV=5	Q8WV22	2	8	Q8WV22	1.96068	8	1.96068	8	4.08021	0.0255031	0.162351	0.162351
Non-structural maintenance of chromosomes element 4 homolog A OS=Homo sapiens GN=NSMCE4A PE=1 SV=2	Q9NXX6	3	5	Q9NXX6	2.94102	5	2.94102	5	1.70009	0.438032	0.990185	0.990185
Non-syndromic hearing impairment protein 5 OS=Homo sapiens GN=DFNA5 PE=1 SV=2	O60443	2	1	O60443	1.96068	1	1.96068	1	0.510027	0.218768	0.761141	0.761141
Notchless protein homolog 1 OS=Homo sapiens GN=NLE1 PE=1 SV=4	Q9NVX2	50	70	Q9NVX2	49.017	70	49.017	70	1.42807	0.627593	0.990185	0.990185
Nuclear apoptosis-inducing factor 1 OS=Homo sapiens GN=NAIF1 PE=1 SV=1	Q69YI7		2	Q69YI7	0	2	0.5	2.5	5	0.0101028	0.0747393	0.0747393
Nuclear autoantigenic sperm protein OS=Homo sapiens GN=NASP PE=1 SV=2	P49321	4	3	P49321	3.92136	3	3.92136	3	0.76504	0.579258	0.990185	0.990185
Nuclear cap-binding protein subunit 1 OS=Homo sapiens GN=NCBP1 PE=1 SV=1	Q09161	19	19	Q09161	18.6265	19	18.6265	19	1.02005	0.93997	0.990185	0.990185
Nuclear distribution protein nudE homolog 1 OS=Homo sapiens GN=NDE1 PE=1 SV=2	Q9NXR1		2	Q9NXR1	0	2	0.5	2.5	5	0.0101028	0.0747393	0.0747393
Nuclear distribution protein nudE-like 1 OS=Homo sapiens GN=NDEL1 PE=1 SV=1	Q9GZM8	1	2	Q9GZM8	0.980341	2	0.980341	2	2.04011	0.280501	0.787286	0.787286
Nuclear envelope phosphatase-regulatory subunit 1 OS=Homo sapiens GN=CNEP1R1 PE=1 SV=1	Q8N9A8		2	Q8N9A8	0	2	0.5	2.5	5	0.0101028	0.0747393	0.0747393
Nuclear envelope pore membrane protein POM 121 OS=Homo sapiens GN=POM121 PE=1 SV=2	Q96HA1	6	4	Q96HA1	5.88204	4	5.88204	4	0.680036	0.452864	0.990185	0.990185
Nuclear envelope pore membrane protein POM 121C OS=Homo sapiens GN=POM121C PE=1 SV=2	A8CG34	53	50	A8CG34	51.9581	50	51.9581	50	0.962315	0.863154	0.990185	0.990185
Nuclear factor related to kappa-B-binding protein OS=Homo sapiens GN=NFRKB PE=1 SV=2	Q6P4R8	17	36	Q6P4R8	16.6658	36	16.6658	36	2.16011	0.240236	0.787286	0.787286
Nuclear fragile X mental retardation-interacting protein 1 OS=Homo sapiens GN=NUFIP1 PE=1 SV=2	Q9UHK0	1	4	Q9UHK0	0.980341	4	0.980341	4	4.08021	0.0255031	0.162351	0.162351
Nuclear migration protein nudC OS=Homo sapiens GN=NUDC PE=1 SV=1	Q9Y266	1	2	Q9Y266	0.980341	2	0.980341	2	2.04011	0.280501	0.787286	0.787286
Nuclear mitotic apparatus protein 1 (Fragment) OS=Homo sapiens GN=NUMA1 PE=4 SV=1	K4DIE0	11	13	K4DIE0	10.7837	13	10.7837	13	1.20552	0.839185	0.990185	0.990185
Nuclear mitotic apparatus protein 1 OS=Homo sapiens GN=NUMA1 PE=1 SV=2	Q14980	1412	1235	Q14980	1384.24	1235	1384.24	1235	0.892186	0.765405	0.990185	0.990185
Nuclear nucleic acid-binding protein C1D OS=Homo sapiens GN=C1D PE=1 SV=1	Q13901	1	3	Q13901	0.980341	3	0.980341	3	3.06016	0.0793391	0.389927	0.389927
Nuclear pore complex protein Nup107 OS=Homo sapiens GN=NUP107 PE=1 SV=1	P57740	281	333	P57740	275.476	333	275.476	333	1.20882	0.835628	0.990185	0.990185
Nuclear pore complex protein Nup133 OS=Homo sapiens GN=NUP133 PE=1 SV=2	Q8WUM0	342	364	Q8WUM0	335.277	364	335.277	364	1.08567	0.977239	0.996812	0.996812
Nuclear pore complex protein Nup153 OS=Homo sapiens GN=NUP153 PE=1 SV=2	P49790	329	338	P49790	322.532	338	322.532	338	1.04796	0.975783	0.996812	0.996812
Nuclear pore complex protein Nup155 OS=Homo sapiens GN=NUP155 PE=1 SV=1	O75694	445	462	O75694	436.252	462	436.252	462	1.05902	0.989736	0.997793	0.997793
Nuclear pore complex protein Nup160 OS=Homo sapiens GN=NUP160 PE=1 SV=3	Q12769	431	439	Q12769	422.527	439	422.527	439	1.03899	0.964366	0.995135	0.995135
Nuclear pore complex protein Nup205 OS=Homo sapiens GN=NUP205 PE=1 SV=3	Q92621	789	743	Q92621	773.489	743	773.489	743	0.960583	0.860796	0.990185	0.990185
Nuclear pore complex protein Nup214 OS=Homo sapiens GN=NUP214 PE=1 SV=2	P35658	499	451	P35658	489.19	451	489.19	451	0.921932	0.807413	0.990185	0.990185
Nuclear pore complex protein Nup50 OS=Homo sapiens GN=NUP50 PE=1 SV=2	Q9UKX7	18	18	Q9UKX7	17.6461	18	17.6461	18	1.02005	0.93997	0.990185	0.990185
Nuclear pore complex protein Nup85 OS=Homo sapiens GN=NUP85 PE=1 SV=1	Q9BW27	171	168	Q9BW27	167.638	168	167.638	168	1.00216	0.916544	0.990185	0.990185
Nuclear pore complex protein Nup88 OS=Homo sapiens GN=NUP88 PE=1 SV=2	Q99567	152	151	Q99567	149.012	151	149.012	151	1.01334	0.931226	0.990185	0.990185
Nuclear pore complex protein Nup93 OS=Homo sapiens GN=NUP93 PE=1 SV=2	Q8N1F7	601	563	Q8N1F7	589.185	563	589.185	563	0.955558	0.853937	0.990185	0.990185
Nuclear pore complex protein Nup98-Nup96 OS=Homo sapiens GN=NUP98 PE=1 SV=4	P52948	465	426	P52948	455.858	426	455.858	426	0.934501	0.824928	0.990185	0.990185
Nuclear pore glycoprotein p62 OS=Homo sapiens GN=NUP62 PE=1 SV=3	P37198	83	118	P37198	81.3683	118	81.3683	118	1.4502	0.609546	0.990185	0.990185
Nuclear pore membrane glycoprotein 210 OS=Homo sapiens GN=NUP210 PE=1 SV=3	Q8TEM1	707	586	Q8TEM1	693.101	586	693.101	586	0.845476	0.698047	0.990185	0.990185
Nuclear receptor coactivator 5 OS=Homo sapiens GN=NCOA5 PE=1 SV=2	Q9HCD5	97	90	Q9HCD5	95.0931	90	95.0931	90	0.946441	0.841431	0.990185	0.990185
Nuclear receptor corepressor 1 OS=Homo sapiens GN=NCOR1 PE=1 SV=2	O75376	9	12	O75376	8.82307	12	8.82307	12	1.36007	0.68632	0.990185	0.990185
Nuclear receptor corepressor 2 OS=Homo sapiens GN=NCOR2 PE=1 SV=2	Q9Y618		3	Q9Y618	0	3	0.5	3.5	7	0.00173196	0.0323729	0.0323729
Nuclear receptor subfamily 2 group C member 1 OS=Homo sapiens GN=NR2C1 PE=1 SV=2	P13056	2	4	P13056	1.96068	4	1.96068	4	2.04011	0.280501	0.787286	0.787286
Nuclear receptor subfamily 2 group C member 2 OS=Homo sapiens GN=NR2C2 PE=1 SV=1	P49116	4	5	P49116	3.92136	5	3.92136	5	1.27507	0.766956	0.990185	0.990185
Nuclear receptor subfamily 2 group F member 6 OS=Homo sapiens GN=NR2F6 PE=1 SV=2	P10588	10	7	P10588	9.80341	7	9.80341	7	0.714037	0.503251	0.990185	0.990185
Nuclear respiratory factor 1 OS=Homo sapiens GN=NRF1 PE=1 SV=1	Q16656	7	7	Q16656	6.86239	7	6.86239	7	1.02005	0.93997	0.990185	0.990185
Nuclear RNA export factor 1 OS=Homo sapiens GN=NXF1 PE=1 SV=1	Q9UBU9	117	119	Q9UBU9	114.7	119	114.7	119	1.03749	0.962452	0.995135	0.995135
Nuclear transcription factor Y subunit alpha OS=Homo sapiens GN=NFYA PE=1 SV=2	P23511	2	4	P23511	1.96068	4	1.96068	4	2.04011	0.280501	0.787286	0.787286
Nuclear transcription factor Y subunit gamma OS=Homo sapiens GN=NFYC PE=1 SV=3	Q13952	2	4	Q13952	1.96068	4	1.96068	4	2.04011	0.280501	0.787286	0.787286
Nuclear valosin-containing protein-like OS=Homo sapiens GN=NVL PE=1 SV=1	O15381	197	177	O15381	193.127	177	193.127	177	0.916495	0.799792	0.990185	0.990185
Nuclear-interacting partner of ALK OS=Homo sapiens GN=ZC3HC1 PE=1 SV=1	Q86WB0	82	61	Q86WB0	80.3879	61	80.3879	61	0.75882	0.56999	0.990185	0.990185
Nuclease EXOG, mitochondrial OS=Homo sapiens GN=EXOG PE=1 SV=2	Q9Y2C4	5	3	Q9Y2C4	4.9017	3	4.9017	3	0.612032	0.354375	0.931395	0.931395
Nuclease-sensitive element-binding protein 1 OS=Homo sapiens GN=YBX1 PE=1 SV=3	P67809	9	8	P67809	8.82307	8	8.82307	8	0.906714	0.786017	0.990185	0.990185
Nucleolar and coiled-body phosphoprotein 1 OS=Homo sapiens GN=NOLC1 PE=1 SV=2	Q14978	385	341	Q14978	377.431	341	377.431	341	0.903476	0.781438	0.990185	0.990185
Nucleolar and coiled-body phosphoprotein 1 OS=Homo sapiens GN=NOLC1 PE=4 SV=1	S4R341	22	29	S4R341	21.5675	29	21.5675	29	1.34462	0.700372	0.990185	0.990185
Nucleolar and spindle-associated protein 1 OS=Homo sapiens GN=NUSAP1 PE=1 SV=1	Q9BXS6	17	20	Q9BXS6	16.6658	20	16.6658	20	1.20006	0.845094	0.990185	0.990185
Nucleolar complex protein 2 homolog OS=Homo sapiens GN=NOC2L PE=1 SV=4	Q9Y3T9	385	321	Q9Y3T9	377.431	321	377.431	321	0.850486	0.705344	0.990185	0.990185
Nucleolar complex protein 3 homolog OS=Homo sapiens GN=NOC3L PE=1 SV=1	Q8WTT2	281	253	Q8WTT2	275.476	253	275.476	253	0.918411	0.802481	0.990185	0.990185
Nucleolar complex protein 4 homolog OS=Homo sapiens GN=NOC4L PE=1 SV=1	Q9BVI4	192	221	Q9BVI4	188.225	221	188.225	221	1.17412	0.873679	0.990185	0.990185
Nucleolar GTP-binding protein 1 OS=Homo sapiens GN=GTPBP4 PE=1 SV=3	Q9BZE4	456	440	Q9BZE4	447.035	440	447.035	440	0.984262	0.89277	0.990185	0.990185
Nucleolar GTP-binding protein 2 OS=Homo sapiens GN=GNL2 PE=1 SV=1	Q13823	187	170	Q13823	183.324	170	183.324	170	0.927321	0.814941	0.990185	0.990185
Nucleolar MIF4G domain-containing protein 1 OS=Homo sapiens GN=NOM1 PE=1 SV=1	Q5C9Z4	148	146	Q5C9Z4	145.09	146	145.09	146	1.00627	0.921956	0.990185	0.990185
Nucleolar pre-ribosomal-associated protein 1 OS=Homo sapiens GN=URB1 PE=1 SV=4	O60287	310	330	O60287	303.906	330	303.906	330	1.08586	0.977004	0.996812	0.996812
Nucleolar protein 10 OS=Homo sapiens GN=NOL10 PE=1 SV=1	Q9BSC4	149	170	Q9BSC4	146.071	170	146.071	170	1.16382	0.88526	0.990185	0.990185
Nucleolar protein 11 OS=Homo sapiens GN=NOL11 PE=1 SV=1	Q9H8H0	300	328	Q9H8H0	294.102	328	294.102	328	1.11526	0.941556	0.990751	0.990751
Nucleolar protein 14 OS=Homo sapiens GN=NOP14 PE=1 SV=3	P78316	253	251	P78316	248.026	251	248.026	251	1.01199	0.929458	0.990185	0.990185
Nucleolar protein 16 OS=Homo sapiens GN=NOP16 PE=1 SV=2	Q9Y3C1	52	71	Q9Y3C1	50.9777	71	50.9777	71	1.39277	0.657463	0.990185	0.990185
Nucleolar protein 56 OS=Homo sapiens GN=NOP56 PE=1 SV=4	O00567	796	884	O00567	780.351	884	780.351	884	1.13282	0.920866	0.990185	0.990185
Nucleolar protein 58 OS=Homo sapiens GN=NOP58 PE=1 SV=1	Q9Y2X3	611	695	Q9Y2X3	598.988	695	598.988	695	1.16029	0.889256	0.990185	0.990185
Nucleolar protein 6 OS=Homo sapiens GN=NOL6 PE=1 SV=2	Q9H6R4	324	272	Q9H6R4	317.63	272	317.63	272	0.856341	0.713851	0.990185	0.990185
Nucleolar protein 7 OS=Homo sapiens GN=NOL7 PE=1 SV=2	Q9UMY1	57	53	Q9UMY1	55.8794	53	55.8794	53	0.948471	0.844222	0.990185	0.990185
Nucleolar protein 8 OS=Homo sapiens GN=NOL8 PE=1 SV=1	Q76FK4	30	44	Q76FK4	29.4102	44	29.4102	44	1.49608	0.573706	0.990185	0.990185
Nucleolar protein 9 OS=Homo sapiens GN=NOP9 PE=1 SV=1	Q86U38	39	47	Q86U38	38.2333	47	38.2333	47	1.2293	0.813845	0.990185	0.990185
Nucleolar protein of 40 kDa OS=Homo sapiens GN=ZCCHC17 PE=1 SV=1	Q9NP64	10	10	Q9NP64	9.80341	10	9.80341	10	1.02005	0.93997	0.990185	0.990185
Nucleolar RNA helicase 2 OS=Homo sapiens GN=DDX21 PE=1 SV=5	Q9NR30	832	775	Q9NR30	815.644	775	815.644	775	0.95017	0.846556	0.990185	0.990185
Nucleolar transcription factor 1 OS=Homo sapiens GN=UBTF PE=1 SV=1	P17480	190	196	P17480	186.265	196	186.265	196	1.05227	0.981232	0.997217	0.997217
Nucleolin OS=Homo sapiens GN=NCL PE=1 SV=3	P19338	3171	2710	P19338	3108.66	2710	3108.66	2710	0.871758	0.736139	0.990185	0.990185
Nucleolysin TIA-1 isoform p40 OS=Homo sapiens GN=TIA1 PE=1 SV=3	P31483	8	5	P31483	7.84273	5	7.84273	5	0.637533	0.390813	0.975855	0.975855
Nucleolysin TIAR OS=Homo sapiens GN=TIAL1 PE=1 SV=1	Q01085	2	7	Q01085	1.96068	7	1.96068	7	3.57019	0.0442952	0.266987	0.266987
Nucleophosmin OS=Homo sapiens GN=NPM1 PE=1 SV=2	P06748	770	763	P06748	754.862	763	754.862	763	1.01078	0.927875	0.990185	0.990185
Nucleoplasmin-3 OS=Homo sapiens GN=NPM3 PE=1 SV=3	O75607	38	26	O75607	37.2529	26	37.2529	26	0.697931	0.479328	0.990185	0.990185
Nucleoporin GLE1 OS=Homo sapiens GN=GLE1 PE=1 SV=2	Q53GS7	50	40	Q53GS7	49.017	40	49.017	40	0.816043	0.654893	0.990185	0.990185
Nucleoporin NDC1 OS=Homo sapiens GN=NDC1 PE=1 SV=2	Q9BTX1	119	95	Q9BTX1	116.661	95	116.661	95	0.814328	0.652366	0.990185	0.990185
Nucleoporin NUP188 homolog OS=Homo sapiens GN=NUP188 PE=1 SV=1	Q5SRE5	298	298	Q5SRE5	292.142	298	292.142	298	1.02005	0.93997	0.990185	0.990185
Nucleoporin Nup37 OS=Homo sapiens GN=NUP37 PE=1 SV=1	Q8NFH4	106	121	Q8NFH4	103.916	121	103.916	121	1.1644	0.884604	0.990185	0.990185
[truncated: 1,515 more rows]
